# Supplementary material for: Kaposi’s sarcoma-associated herpesvirus induces specialised ribosomes to efficiently translate viral lytic mRNAs
Source: Nat Commun. 2023 Jan 18;14:300. doi: 10.1038/s41467-023-35914-5 (PMC9849454; doi:10.1038/s41467-023-35914-5)
Supplement: Supplementary file 4 — Supplementary Data 1 [file 41467_2023_35914_MOESM4_ESM.xlsx]

## Sheet: PNO1
Gene Name	Accession	Protein FDR Confidence	Coverage	# Peptides	# PSMs	# Unique Peptides	# AAs	MW [kDa]	Calc. pI	Abundance TREx Latent	Abundance TREx Lytic	Abundance PNO1 Latent	Abundance PNO1 Lytic	Abundance Total Latent	Abundance Total Lytic	Abundance Log Latent	Abundance Log Lytic	Log Ratio (Lytic/Latent)
PNO1	Q9NRX1	High	68.6508	19	63	19	252	27.9	9.73	457.2	624.7	18017.7	16349.7	17560.5	15725	4.24454	4.19659	0.895476
RRP12	Q5JTH9	High	32.7679	38	52	38	1297	143.6	8.75	541.4	651.6	10794.9	15967.1	10253.5	15315.5	4.01087	4.18513	1.49369
NOB1P	B2RAR2	High	38.1068	13	23	13	412	46.6	7.18	114.8	97.1	9073.4	6249	8958.6	6151.9	3.95224	3.78901	0.686703
TSR1	Q2NL82	High	30.597	22	39	22	804	91.8	7.42	139.2	177.4	9094.7	10410.8	8955.5	10233.4	3.95209	4.01002	1.14269
UTP14A	Q9BVJ6	High	33.8521	25	27	16	771	87.9	7.87	141.6	117.4	8503	4381.9	8361.4	4264.5	3.92228	3.62987	0.510022
RPS2	P15880	High	32.0819	10	21	10	293	31.3	10.24	382.1	197.8	6362.8	6138.3	5980.7	5940.5	3.77675	3.77382	0.993278
RPS3A	A8K4W0	High	57.197	16	27	16	264	29.9	9.73	439.9	437.4	5974.3	6223.3	5534.4	5785.9	3.74307	3.76237	1.04544
RPS4X	P62701	High	44.8669	12	18	12	263	29.6	10.15	261.3	188.9	4688.5	4833.8	4427.2	4644.9	3.64613	3.66698	1.04917
RIOK2	Q9BVS4	High	30.6159	14	18	14	552	63.2	5.94	199.3	244.9	4506.3	3418.8	4307	3173.9	3.63417	3.50159	0.736917
LTV1	Q96GA3	High	40.8421	21	40	21	475	54.8	4.91	188.1	467.8	4344.6	3137	4156.5	2669.2	3.61873	3.42638	0.642175
RPS11	P62280	High	44.9367	8	18	8	158	18.4	10.3	325.6	342.3	4373.3	4689.6	4047.7	4347.3	3.60721	3.63822	1.07402
RPS8	Q5JR94	High	51.9231	10	17	10	208	24.2	10.32	159	70.2	3975.3	4113.3	3816.3	4043.1	3.58164	3.60671	1.05943
RPS3	P23396	High	68.3128	16	28	16	243	26.7	9.66	483.5	533.9	4123.1	3124.1	3639.6	2590.2	3.56105	3.41333	0.711672
RPS23	A8K517	High	38.4615	8	15	8	143	15.8	10.49	487.7	457	4122.1	4352.4	3634.4	3895.4	3.56043	3.59055	1.07181
RPS16	P62249	High	47.9452	10	13	10	146	16.4	10.21	334	263.8	3559.5	3572.7	3225.5	3308.9	3.5086	3.51968	1.02586
RPS6	A2A3R6	High	31.3253	10	18	10	249	28.7	10.84	206.9	192	3413	3468.7	3206.1	3276.7	3.50598	3.51544	1.02202
RPS13	P62277	High	52.3179	10	18	10	151	17.2	10.54	257.9	187.3	3416.3	3529	3158.4	3341.7	3.49947	3.52397	1.05804
RPS15	K7ELC2	High	13.1579	3	6	3	152	17.7	10.39	326.7	163.2	3458.1	3682	3131.4	3518.8	3.49574	3.54639	1.12371
RPS9	P46781	High	39.6907	12	13	12	194	22.6	10.65	232.7	157.7	2914.2	3092.3	2681.5	2934.6	3.42838	3.46755	1.09439
BYSL	Q13895	High	38.9016	15	21	15	437	49.6	8.12	324.5	427.3	2968.4	4479.1	2643.9	4051.8	3.42225	3.60765	1.53251
RPS19	Q8WVX7	High	44.586	9	12	9	157	17.3	10.52	323.1	339.6	2761	2782	2437.9	2442.4	3.38702	3.38782	1.00185
RPS12	P25398	High	53.7879	7	13	7	132	14.5	7.21	245.9	145.7	2650.7	2269.2	2404.8	2123.5	3.38108	3.32705	0.883026
RPS17	A0A075B716	High	28.2723	6	11	6	191	21.6	8.92	286.8	208	2677.8	3291.4	2391	3083.4	3.37858	3.48903	1.28959
RPS24	P62847	High	38.3459	5	10	5	133	15.4	10.78	177.1	108.7	2553.6	2676.3	2376.5	2567.6	3.37594	3.40953	1.08041
NOP14	A8KA74	High	26.8378	21	24	21	857	97.6	7.69	183.5	203.6	2428.9	12615.7	2245.4	12412.1	3.35129	4.09385	5.52779
RPS7	P62081	High	42.7835	8	14	8	194	22.1	10.1	224.3	202.2	2443.8	2751.5	2219.5	2549.3	3.34626	3.40642	1.14859
RPS18	P62269	High	36.1842	7	12	7	152	17.7	10.99	332.8	212.5	2428.8	2603.4	2096	2390.9	3.32139	3.37856	1.1407
TRIM41	Q8WV44	High	10.6349	6	6	6	630	71.6	5.06	53.1	69.7	1907.2	782.3	1854.1	712.6	3.26813	2.85285	0.384337
RPS15A	P62244	High	41.5385	6	11	6	130	14.8	10.13	114.9	89.8	1968.5	1905.4	1853.6	1815.6	3.26802	3.25902	0.979499
HNRNPM	P52272	High	28.7671	19	19	19	730	77.5	8.7	975.1	1093.9	2810.7	1297.6	1835.6	203.7	3.26378	2.30899	0.110972
RPS14	P62263	High	37.7483	6	12	6	151	16.3	10.05	127.5	99.1	1945.4	1946.5	1817.9	1847.4	3.25957	3.26656	1.01623
RACK1	E9KL35	High	47.3186	14	20	14	317	35.1	7.69	587.5	490.8	2341.4	2015	1753.9	1524.2	3.244	3.18304	0.869035
KPNA4	O00629	High	9.59693	5	5	3	521	57.9	4.96	89.9	13.8	1811.3	1184.5	1721.4	1170.7	3.23588	3.06845	0.680086
RPS5	M0R0R2	High	28	7	11	7	225	25.3	9.76	279.1	172.4	1981.6	2355.9	1702.5	2183.5	3.23109	3.33915	1.28253
RPSA	A0A0C4DG17	High	29.6667	6	8	6	300	33.3	4.87	146.1	71.5	1374.4	1740.5	1228.3	1669	3.0893	3.22246	1.35879
RPS10	P46783	High	45.4545	10	16	10	165	18.9	10.15	714.1	588.1	1942	1419.5	1227.9	831.4	3.08916	2.91981	0.677091
RPS27	P42677	High	39.2857	4	5	2	84	9.5	9.45	125.5	96.6	1325.7	1284.5	1200.2	1187.9	3.07925	3.07478	0.989752
CHERP	J3QK89	High	27.1845	19	31	19	927	104.9	9.19	2491.7	3620.3	3688.9	2787.7	1197.2	1	3.07817	0	0.000835282
RIOK3	B0YJ89	High	14.8362	7	7	7	519	59.1	5.76	78.1	102.5	1021.4	948.3	943.3	845.8	2.97465	2.92727	0.896639
PARN	O95453	High	6.72926	4	5	4	639	73.4	6.2	83.4	119.5	950.6	2745.4	867.2	2625.9	2.93812	3.41928	3.02802
FTSJ3	Q8IY81	High	5.66706	5	5	5	847	96.5	8.4	138.1	118.8	984.3	840.4	846.2	721.6	2.92747	2.8583	0.852753
RPS25	P62851	High	35.2	6	8	6	125	13.7	10.11	296	402.8	978.5	1144.4	682.5	741.6	2.8341	2.87017	1.08659
CSNK1D	H7BYT1	High	5.38642	2	2	2	427	49	9.94	28.6	38.3	658.2	447.3	629.6	409	2.79906	2.61172	0.649619
MTDH	Q86UE4	High	17.6976	8	11	8	582	63.8	9.32	233.2	359.4	843	954.9	609.8	595.5	2.78519	2.77488	0.97655
FAU	E9PR30	High	10.2041	1	2	1	98	10.9	11.56	88.5	56.3	687.4	787.4	598.9	731.1	2.77735	2.86398	1.22074
C4BPA	P04003	Medium	1.34003	1	1	1	597	67	7.3	2.5	0	576.8	570.1	574.3	570.1	2.75914	2.75595	0.992687
NOC4L	Q9BVI4	High	9.88372	5	5	5	516	58.4	7.49	24	43.2	540.8	3189.4	516.8	3146.2	2.71332	3.49779	6.08785
BZRAP1	B2RUT8	Medium	0.538503	1	1	1	1857	199.9	5.11	0	0	513	379.8	513	379.8	2.71012	2.57955	0.740351
NRP1	O14786	High	7.36728	5	5	5	923	103.1	5.88	125.8	113.8	638.7	210.5	512.9	96.7	2.71003	1.98543	0.188536
RPS20	P60866	High	31.9328	4	8	4	119	13.4	9.94	212	573.1	705.8	414.3	493.8	1	2.69355	0	0.00202511
LRRC59	Q96AG4	High	38.4365	11	13	11	307	34.9	9.57	610.9	844.9	1101.5	1046.8	490.6	201.9	2.69073	2.30514	0.411537
RPL7	A0A024R814	High	43.6293	15	22	15	259	30.4	10.71	451.2	413.8	937.3	965.1	486.1	551.3	2.68673	2.74139	1.13413
RPL4	Q59GY2	High	37.1882	16	22	16	441	49	11.02	616	527.1	1068.6	1129.1	452.6	602	2.65571	2.7796	1.33009
KPNA3	A0A024RDV7	High	7.29367	4	4	2	521	57.8	4.94	71.9	50.2	510.1	380.3	438.2	330.1	2.64167	2.51865	0.753309
LARP1	Q6PKG0	High	10.6752	11	11	11	1096	123.4	8.82	415.5	383	844.2	604.7	428.7	221.7	2.63215	2.34577	0.517145
RPS28	B2R4R9	High	46.3768	3	5	3	69	7.8	10.7	113.5	93.3	528.8	563.6	415.3	470.3	2.61836	2.67237	1.13243
RPL6	Q9HBB3	High	41.5225	15	21	15	289	32.9	10.58	325.4	240.4	735.7	764.9	410.3	524.5	2.6131	2.71975	1.27833
ZNF66	Q6ZN08	High	9.94764	2	2	1	573	65.8	9.33	96.4	118.5	499.9	347.5	403.5	229	2.60584	2.35984	0.567534
U2SURP	O15042	High	21.5743	23	27	23	1029	118.2	8.47	1292.6	2628.1	1640	2198.3	347.4	1	2.54083	0	0.00287853
PABPC1	P11940	High	21.3836	16	18	13	636	70.6	9.5	941.2	948.5	1266.9	870	325.7	1	2.51282	0	0.00307031
RBM17	Q5W009	High	30.6733	11	13	11	401	44.9	5.97	624.8	1221.3	941.3	1151.3	316.5	1	2.50037	0	0.00315956
PLOD3	O60568	High	5.01355	3	3	3	738	84.7	6.05	126	104	437.4	294.7	311.4	190.7	2.49332	2.28035	0.612396
RPL15	A0A024R2Q4	High	32.8431	7	9	7	204	24.1	11.62	299.8	212	602.6	584.3	302.8	372.3	2.48116	2.57089	1.22952
ESCO1	A0A024RC19	Medium	0.952381	1	1	1	840	94.9	9.16	11.3	0	306.2	338.3	294.9	338.3	2.46967	2.5293	1.14717
CT45A1	Q5HYN5	High	51.3228	9	13	1	189	21.3	9.83	356.1	408.8	622.6	814.9	266.5	406.1	2.4257	2.60863	1.52383
RPL28	P46779	High	27.7372	4	9	4	137	15.7	12.02	382.1	360.5	635.2	707.5	253.1	347	2.40329	2.54033	1.371
POP1	Q96F88	High	4.78516	5	5	5	1024	114.6	9.2	169.9	104.8	420.3	374.8	250.4	270	2.39863	2.43136	1.07827
EMG1	A8K6D2	High	21.3115	4	6	4	244	26.7	9.17	248.8	317.9	480.5	1690.2	231.7	1372.3	2.36493	3.13745	5.92274
RPL35A	P18077	High	52.7273	7	10	7	110	12.5	11.06	459.2	371.5	685.1	625.8	225.9	254.3	2.35392	2.40535	1.12572
PRMT5	B2RDD7	High	3.76766	2	2	2	637	72.7	6.29	52.9	39.6	277.9	214.9	225	175.3	2.35218	2.24378	0.779111
RPL18	J3QQ67	High	25.2632	4	8	4	190	21.8	11.72	166.7	112.4	386.3	369.9	219.6	257.5	2.34163	2.41078	1.17259
RPL32	F8W727	High	38.5621	6	8	6	153	18	10.59	206.9	201.6	422.5	411.4	215.6	209.8	2.33365	2.32181	0.973098
RPS21	Q6FGH5	High	39.759	3	3	3	83	9.1	8.5	59.8	51.5	272.8	349.3	213	297.8	2.32838	2.47392	1.39812
RPL17-C18orf32	A0A0A6YYL6	High	36.4035	7	11	7	228	26.4	10.1	298.9	249	511.7	479.6	212.8	230.6	2.32797	2.36286	1.08365
RPL12	P30050	High	53.9394	7	12	7	165	17.8	9.42	380.5	279	593.2	518.2	212.7	239.2	2.32777	2.37876	1.12459
RPL7A	P62424	High	40.9774	16	22	16	266	30	10.61	382.1	269.8	586.8	642.8	204.7	373	2.31112	2.57171	1.82218
AMER1	Q5JTC6	High	1.14537	1	1	1	1135	124	4.84	4.7	12.1	208	44	203.3	31.9	2.30814	1.50379	0.156911
RPL23A	P62750	High	46.7949	8	10	8	156	17.7	10.45	360.5	301.1	546.9	518.2	186.4	217.1	2.27045	2.33666	1.1647
RPL13A	M0QYS1	High	33.8095	8	9	8	210	24.2	10.86	166.7	133.2	348.4	361.7	181.7	228.5	2.25935	2.35889	1.25757
HNRPUL1	A8K5K0	High	4.55607	3	3	3	856	95.6	7.62	149.1	285.7	329.9	248.1	180.8	1	2.2572	0	0.00553097
DNAJA2	A0A024R6S1	High	6.79612	3	3	3	412	45.7	6.48	328.3	360.3	498.2	363.4	169.9	3.1	2.23019	0.491362	0.018246
ASCC2	Q9H1I8	High	2.64201	2	2	2	757	86.3	5.16	29.7	24.1	197	127.6	167.3	103.5	2.2235	2.01494	0.618649
RPS27L	H0YMV8	High	32	3	3	1	100	11.3	9.32	9.7	0	174.7	175.4	165	175.4	2.21748	2.24403	1.06303
DHX37	Q8IY37	High	1.1236	1	1	1	1157	129.5	8.1	55.4	90.3	219.9	216.9	164.5	126.6	2.21617	2.10243	0.769605
RPL9	Q53Z07	High	39.5833	8	13	8	192	21.9	9.95	292.7	258.9	450.7	401	158	142.1	2.19866	2.15259	0.899367
NMD3	C9JA08	High	11.7202	6	6	6	529	60.1	6.62	134.9	122.6	292.7	222.8	157.8	100.2	2.19811	2.00087	0.634981
RAVER1	E9PAU2	High	27.6455	12	19	12	756	79.5	8.92	797.6	1297.8	955.1	773.7	157.5	1	2.19728	0	0.00634921
C6orf203	A0A0D9SEI0	High	3.67347	1	1	1	245	28.4	9.29	63.3	39	190.1	245.1	126.8	206.1	2.10312	2.31408	1.62539
RPL10A	P62906	High	36.8664	8	13	8	217	24.8	9.94	345.1	243	461.1	484.8	116	241.8	2.06446	2.38346	2.08448
RPL3	P39023	High	30.0248	14	17	14	403	46.1	10.18	465.4	433.5	563.6	646.3	98.2	212.8	1.99211	2.32797	2.16701
RPS27A	P62979	High	43.5897	6	17	6	156	18	9.64	1100.7	753.9	1185.5	945.4	84.8	191.5	1.9284	2.28217	2.25825
WBSCR22	O43709	High	13.879	4	4	4	281	31.9	8.73	38.7	32.9	106.5	1470.6	67.8	1437.7	1.83123	3.15767	21.205
K7EMT4	K7ESF4	High	11.4833	2	2	1	209	22.8	6.6	97.3	136.4	149.2	291.2	51.9	154.8	1.71517	2.18977	2.98266
RPL5	A2RUM7	High	33.67	9	24	9	297	34.3	9.72	478.7	476.6	528.3	645.2	49.6	168.6	1.69548	2.22686	3.39919
NAT10	Q9H0A0	High	4.19512	4	5	4	1025	115.7	8.27	115.9	362.6	164.3	556.8	48.4	194.2	1.68485	2.28825	4.0124
TRMT112	Q9UI30	High	20.8	2	2	2	125	14.2	5.26	28	34.6	68.9	473.5	40.9	438.9	1.61172	2.64237	10.7311
RPLP0	A0A024RBS2	High	49.5268	12	20	12	317	34.3	5.97	871.4	588.7	898	827.9	26.6	239.2	1.42488	2.37876	8.99248
ORF11	A0A0N9RLH1	High	16.4619	5	5	5	407	45.2	9.54	13	168.3	39.6	2006.9	26.6	1838.6	1.42488	3.26449	69.1203
TOP1	B9EG90	High	8.49673	6	7	6	765	90.6	9.31	349.4	474.7	177.3	738.8	1	264.1	0	2.42177	264.1

## Sheet: LTV1
Gene Name	Accession	Protein FDR Confidence	Coverage	# Peptides	# PSMs	# Unique Peptides	# AAs	MW [kDa]	Calc. pI	Abundance TREx Latent	Abundance TREx Lytic	Abundance LTV1 Latent	Abundance LTV1 Lytic	Abundance Total Latent	Abundance Total Lytic	Abundance Log Latent	Abundance Log Lytic	Log Ratio (Lytic/Latent)
LTV1	Q96GA3	High	40.8421	21	40	21	475	54.8	4.91	188.1	467.8	25399.3	14895.3	25211.2	14427.5	4.40159	4.15919	0.572266
RPS3	P23396	High	68.3128	16	28	16	243	26.7	9.66	483.5	533.9	13036.8	8009.8	12553.3	7475.9	4.09876	3.87366	0.595533
ACACA	Q13085	High	39.7272	80	106	65	2346	265.4	6.37	6318.7	14440.1	15279.2	18003.6	8960.5	3563.5	3.95233	3.55188	0.39769
TSR1	Q2NL82	High	30.597	22	39	22	804	91.8	7.42	139.2	177.4	3045.9	3975	2906.7	3797.6	3.4634	3.57951	1.3065
RRP12	Q5JTH9	High	32.7679	38	52	38	1297	143.6	8.75	541.4	651.6	3243.9	3484.6	2702.5	2833	3.43177	3.45225	1.04829
MRTO4	A0A024RAE1	High	70.7113	26	402	26	239	27.5	8.29	1678.2	2552.7	4211.2	3018.8	2533	466.1	3.40364	2.66848	0.184011
BYSL	Q13895	High	38.9016	15	21	15	437	49.6	8.12	324.5	427.3	2712.6	2439.3	2388.1	2012	3.37805	3.30363	0.842511
CHERP	J3QK89	High	27.1845	19	31	19	927	104.9	9.19	2491.7	3620.3	4732.2	4810.3	2240.5	1190	3.35034	3.07555	0.531131
RIOK2	Q9BVS4	High	30.6159	14	18	14	552	63.2	5.94	199.3	244.9	1791.6	1566	1592.3	1321.1	3.20202	3.12094	0.82968
RPS3A	A8K4W0	High	57.197	16	27	16	264	29.9	9.73	439.9	437.4	1944	2382.8	1504.1	1945.4	3.17728	3.28901	1.2934
PC	A0A024R5C5	High	24.9576	25	33	25	1178	129.6	6.84	2156.1	3110.3	3653	4014.8	1496.9	904.5	3.17519	2.95641	0.604249
RPS2	P15880	High	32.0819	10	21	10	293	31.3	10.24	382.1	197.8	1779.1	2046.1	1397	1848.3	3.1452	3.26677	1.32305
RPS15	K7ELC2	High	13.1579	3	6	3	152	17.7	10.39	326.7	163.2	1568.2	1887.9	1241.5	1724.7	3.09395	3.23671	1.38921
NOB1P	B2RAR2	High	38.1068	13	23	13	412	46.6	7.18	114.8	97.1	1274.8	1250.7	1160	1153.6	3.06446	3.06206	0.994483
RPS11	P62280	High	44.9367	8	18	8	158	18.4	10.3	325.6	342.3	1479.4	1911	1153.8	1568.7	3.06213	3.19554	1.35959
RPS4X	P62701	High	44.8669	12	18	12	263	29.6	10.15	261.3	188.9	1355.4	1510	1094.1	1321.1	3.03906	3.12094	1.20748
RPS23	A8K517	High	38.4615	8	15	8	143	15.8	10.49	487.7	457	1571.7	1805	1084	1348	3.03503	3.12969	1.24354
RACK1	E9KL35	High	47.3186	14	20	14	317	35.1	7.69	587.5	490.8	1670.2	1537.5	1082.7	1046.7	3.03451	3.01982	0.96675
PPIB	P23284	High	58.7963	15	41	14	216	23.7	9.41	4786.2	7953.6	5825.5	6278.7	1039.3	1	3.01674	0	0.000962186
RPS7	P62081	High	42.7835	8	14	8	194	22.1	10.1	224.3	202.2	1235.7	1312.4	1011.4	1110.2	3.00492	3.0454	1.09769
RPS12	P25398	High	53.7879	7	13	7	132	14.5	7.21	245.9	145.7	1239	1049.2	993.1	903.5	2.99699	2.95593	0.909777
PCMT1	H7BY58	High	50.6993	12	19	12	286	30.3	6.73	1974.3	3162.8	2963.5	3272.2	989.2	109.4	2.99528	2.03902	0.110594
RPS19	Q8WVX7	High	44.586	9	12	9	157	17.3	10.52	323.1	339.6	1250.4	1679.2	927.3	1339.6	2.96722	3.12698	1.44462
RPS13	P62277	High	52.3179	10	18	10	151	17.2	10.54	257.9	187.3	1173.5	1324.3	915.6	1137	2.96171	3.05576	1.24181
RPS17	A0A075B716	High	28.2723	6	11	6	191	21.6	8.92	286.8	208	1202.2	1301	915.4	1093	2.96161	3.03862	1.19401
N/A	Q59G24	High	62.6866	10	45	10	134	15.1	9.38	6869.4	10904.7	7777.8	9536.9	908.4	1	2.95828	0	0.00110084
RPS18	P62269	High	36.1842	7	12	7	152	17.7	10.99	332.8	212.5	1185.1	1222.1	852.3	1009.6	2.93059	3.00415	1.18456
RPS9	P46781	High	39.6907	12	13	12	194	22.6	10.65	232.7	157.7	1082.4	1240.2	849.7	1082.5	2.92927	3.03443	1.27398
RPS16	P62249	High	47.9452	10	13	10	146	16.4	10.21	334	263.8	1161.2	1302.2	827.2	1038.4	2.91761	3.01636	1.25532
ASPM	Q8IZT6	High	2.9048	10	11	10	3477	409.5	10.45	153.7	263.8	944.1	375.9	790.4	112.1	2.89785	2.04961	0.141827
RPS8	Q5JR94	High	51.9231	10	17	10	208	24.2	10.32	159	70.2	939.4	1171.7	780.4	1101.5	2.89232	3.04198	1.41146
RP9	A0A090N8G7	High	23.8095	7	11	7	315	36.4	9.99	1254.5	2238.3	2017.1	2558.9	762.6	320.6	2.8823	2.50596	0.420404
U2SURP	O15042	High	21.5743	23	27	23	1029	118.2	8.47	1292.6	2628.1	2031.1	2881.8	738.5	253.7	2.86835	2.40432	0.343534
RPSA	A0A0C4DG17	High	29.6667	6	8	6	300	33.3	4.87	146.1	71.5	879.6	794.5	733.5	723	2.8654	2.85914	0.985685
ARRB2	P32121	High	44.4988	16	20	16	409	46.1	7.69	967.2	1319.4	1688.8	1884.4	721.6	565	2.8583	2.75205	0.782982
RPS5	M0R0R2	High	28	7	11	7	225	25.3	9.76	279.1	172.4	993.9	948.1	714.8	775.7	2.85418	2.88969	1.0852
hCG_31253	A0A024R8A7	High	59.7902	26	39	23	572	61.6	8.38	2136.6	3110	2844	3439.4	707.4	329.4	2.84967	2.51772	0.465649
PNO1	Q9NRX1	High	68.6508	19	63	19	252	27.9	9.73	457.2	624.7	1117.5	1157.9	660.3	533.2	2.81974	2.72689	0.807512
FRG1	Q14331	High	53.4884	14	26	14	258	29.2	9.01	2006.6	3514.7	2644.6	3271.4	638	1	2.80482	0	0.0015674
RPS14	P62263	High	37.7483	6	12	6	151	16.3	10.05	127.5	99.1	746.5	822.6	619	723.5	2.79169	2.85944	1.16882
MCCC1	Q96RQ3	High	17.1034	9	10	1	725	80.4	7.78	718.7	1193.6	1287.6	1536.7	568.9	343.1	2.75504	2.53542	0.603094
RPS6	A2A3R6	High	31.3253	10	18	10	249	28.7	10.84	206.9	192	770.2	1126.1	563.3	934.1	2.75074	2.97039	1.65826
CCT7	Q53HV2	High	29.6501	15	16	15	543	59.3	7.65	2009.3	1178.6	2569.3	1902	560	723.4	2.74819	2.85938	1.29179
RPL18	J3QQ67	High	25.2632	4	8	4	190	21.8	11.72	166.7	112.4	692.7	503.7	526	391.3	2.72099	2.59251	0.743916
ARL6IP4	A0A0C4DG62	High	32.1101	8	9	8	218	24.6	10.95	948.7	1162.1	1445	846.5	496.3	1	2.69574	0	0.00201491
LUC7L2	Q9Y383	High	38.2653	15	26	10	392	46.5	10.01	1917.4	3348.1	2405	3265.2	487.6	1	2.68806	0	0.00205086
VAPA	Q9P0L0	High	67.8715	17	114	16	249	27.9	8.62	581.5	863.6	1056.3	1368.9	474.8	505.3	2.67651	2.70355	1.06424
SLC25A6	Q59EI9	High	43.6533	15	21	2	323	35.4	9.85	1537.7	2421.3	1983.8	2460.7	446.1	39.4	2.64943	1.5955	0.088321
RPS15A	P62244	High	41.5385	6	11	6	130	14.8	10.13	114.9	89.8	554.4	645	439.5	555.2	2.64296	2.74445	1.26325
UTP14A	Q9BVJ6	High	33.8521	25	27	16	771	87.9	7.87	141.6	117.4	570	436.5	428.4	319.1	2.63185	2.50393	0.744865
RPS24	P62847	High	38.3459	5	10	5	133	15.4	10.78	177.1	108.7	597.7	830.6	420.6	721.9	2.62387	2.85848	1.71636
RPS27	P42677	High	39.2857	4	5	2	84	9.5	9.45	125.5	96.6	546	548.8	420.5	452.2	2.62377	2.65533	1.07539
HEL-S-89n	V9HWB4	High	49.8471	33	44	31	654	72.3	5.16	3214.3	4765.9	3631	4691.2	416.7	1	2.61982	0	0.00239981
RCC2	A0A024RAC5	High	39.8467	18	18	18	522	56	8.78	1977.9	3015.4	2391.2	2329.4	413.3	1	2.61627	0	0.00241955
THYN1	A0A024R3M1	High	16.8889	4	4	4	225	25.7	9.25	192.7	788.7	605.7	136.8	413	1	2.61595	0	0.00242131
RAVER1	E9PAU2	High	27.6455	12	19	12	756	79.5	8.92	797.6	1297.8	1202.4	1733.1	404.8	435.3	2.60724	2.63879	1.07535
RPL30	P62888	High	71.3043	8	18	8	115	12.8	9.63	891.7	1464.2	1248.4	1771.1	356.7	306.9	2.5523	2.487	0.860387
ATXN2L	Q8WWM7	High	20.186	17	19	2	1075	113.3	8.59	1058.4	1229.7	1408.5	1326.6	350.1	96.9	2.54419	1.98632	0.276778
CLINT1	Q14677	High	28.48	16	21	16	625	68.2	6.42	1174.6	1523.9	1523.1	1446.8	348.5	1	2.5422	0	0.00286944
RPL22	P35268	High	39.0625	3	6	3	128	14.8	9.19	304.4	508	639.6	859.3	335.2	351.3	2.5253	2.54568	1.04803
NOP14	A8KA74	High	26.8378	21	24	21	857	97.6	7.69	183.5	203.6	517.6	823.2	334.1	619.6	2.52388	2.79211	1.85453
RPS25	P62851	High	35.2	6	8	6	125	13.7	10.11	296	402.8	628.1	741.9	332.1	339.1	2.52127	2.53033	1.02108
TRAF3IP2	O43734	High	32.9268	12	16	12	574	64.6	6.76	753.3	1024.1	1084.1	1197.2	330.8	173.1	2.51957	2.2383	0.523277
RBM17	Q5W009	High	30.6733	11	13	11	401	44.9	5.97	624.8	1221.3	924.9	1403.8	300.1	182.5	2.47727	2.26126	0.608131
PML	P29590	High	9.75057	8	9	8	882	97.5	6.21	362.7	505.5	648.9	624.8	286.2	119.3	2.45667	2.07664	0.416841
SNRNP27	Q8WVK2	High	37.4194	7	13	7	155	18.8	11.62	989	1580.1	1274.4	1651.9	285.4	71.8	2.45545	1.85612	0.251577
RBM39	Q14498	High	19.8113	9	11	9	530	59.3	10.1	661.3	1420.9	938.6	1476.3	277.3	55.4	2.44295	1.74351	0.199784
HEL-S-69	V9HW37	High	17.3752	10	12	9	541	59.6	5.66	1546.2	803.4	1820.6	1296.3	274.4	492.9	2.43838	2.69276	1.79628
MAP7D2	A0A0M4F6E1	High	18.1699	12	13	12	765	85	8.56	823.6	812.9	1091.8	972.7	268.2	159.8	2.42846	2.20358	0.595824
HMGA1	A0A024RCT9	High	10.061	4	9	2	328	34.3	10.37	1321.9	1968.8	1567.7	1984.2	245.8	15.4	2.39058	1.18752	0.0626526
CCT6A	B2R9K8	High	19.3974	10	10	10	531	57.9	6.8	706.3	524.5	947.9	723.6	241.6	199.1	2.3831	2.29907	0.824089
TAF2	Q6P1X5	High	4.00334	4	5	2	1199	136.9	8.19	331	528.3	569.2	780.2	238.2	251.9	2.37694	2.40123	1.05751
CCT8	P50990	High	30.8394	15	17	15	548	59.6	5.6	1814.3	1102.5	2050.4	1764.9	236.1	662.4	2.3731	2.82112	2.80559
PARN	O95453	High	6.72926	4	5	4	639	73.4	6.2	83.4	119.5	315.9	390.1	232.5	270.6	2.36642	2.43233	1.16387
CCT3	Q59H77	High	15.4246	8	9	8	577	63.5	6.43	998.4	671.4	1222.4	1003.6	224	332.2	2.35025	2.5214	1.48304
FAU	E9PR30	High	10.2041	1	2	1	98	10.9	11.56	88.5	56.3	306.5	271.8	218	215.5	2.33846	2.33345	0.988532
FLJ78186	A8K3Y5	High	11.6095	4	7	4	379	43.6	9.57	348.3	1023.3	563.6	1040.5	215.3	17.2	2.33304	1.23553	0.0798885
HCK	J3KPD6	High	2.85171	2	2	1	526	59.5	6.7	599.7	1018.7	807.8	950.6	208.1	1	2.31827	0	0.00480538
FTSJ3	Q8IY81	High	5.66706	5	5	5	847	96.5	8.4	138.1	118.8	343.9	325.1	205.8	206.3	2.31345	2.3145	1.00243
SLC25A5	Q6NVC0	High	41.1765	14	25	4	323	35.3	9.82	826.1	1207	1027.3	1281.7	201.2	74.7	2.30363	1.87332	0.371272
TCP1	P17987	High	12.9496	7	8	7	556	60.3	6.11	791.9	490.4	975.6	826.3	183.7	335.9	2.26411	2.52621	1.82852
IRF4	Q15306	High	17.5166	9	9	9	451	51.7	6.86	1008.1	1240	1187.1	1128.5	179	1	2.25285	0	0.00558659
BRWD2	B2RCJ6	High	26.0621	27	31	27	1224	136.7	6.92	256.8	386	432.3	458.5	175.5	72.5	2.24428	1.86034	0.413105
SLC25A3	Q00325	High	30.3867	11	12	11	362	40.1	9.38	677	976.8	845	1025.6	168	48.8	2.22531	1.68842	0.290476
RPS20	P60866	High	31.9328	4	8	4	119	13.4	9.94	212	573.1	368.5	154.3	156.5	1	2.19451	0	0.00638978
ARGLU1	Q9NWB6	High	19.0476	9	9	9	273	33.2	10.35	501.4	1004.1	654.4	981	153	1	2.18469	0	0.00653595
LRRC59	Q96AG4	High	38.4365	11	13	11	307	34.9	9.57	610.9	844.9	763.8	761.5	152.9	1	2.18441	0	0.00654022
CWF19L2	Q2TBE0	High	8.2774	7	7	7	894	103.7	8.65	321.6	604	473.3	631.2	151.7	27.2	2.18099	1.43457	0.179301
CCT2	P78371	High	29.9065	15	17	15	535	57.5	6.46	2075.6	1255.1	2224.5	1733.2	148.9	478.1	2.17289	2.67952	3.21088
NFAT5	O94916	High	1.24102	1	1	1	1531	165.7	5.24	654	858.8	795.1	1112.1	141.1	253.3	2.14953	2.40364	1.79518
RPS28	B2R4R9	High	46.3768	3	5	3	69	7.8	10.7	113.5	93.3	234.7	276.3	121.2	183	2.0835	2.26245	1.5099
EMG1	A8K6D2	High	21.3115	4	6	4	244	26.7	9.17	248.8	317.9	364.6	485.1	115.8	167.2	2.06371	2.22324	1.44387
FAM111A	Q96PZ2	Medium	2.45499	1	1	1	611	70.2	8.53	140.4	319.9	226.2	505.7	85.8	185.8	1.93349	2.26905	2.1655
CCT4	A8K3C3	High	23.3766	13	14	12	539	57.9	7.83	988.1	591.5	1062.9	791.8	74.8	200.3	1.8739	2.30168	2.67781
ORF11	A0A0N9RLH1	High	16.4619	5	5	5	407	45.2	9.54	13	168.3	43.4	606.7	30.4	438.4	1.48287	2.64187	14.4211
TOP1	B9EG90	High	8.49673	6	7	6	765	90.6	9.31	349.4	474.7	376.5	674	27.1	199.3	1.43297	2.29951	7.35424
K4	F5HFL9	High	31.9149	5	5	5	94	10.5	9.64	111.5	612.9	124.4	1435.5	12.9	822.6	1.11059	2.91519	63.7674

## Sheet: DIMT1
Gene name	Accession	Protein FDR Confidence	Coverage	# Peptides	# PSMs	# Unique Peptides	# AAs	MW [kDa]	Calc. pI	Abundance TREx Latent	Abundance TREx Lytic	Abundance DMT1 Latent	Abundance DIMT1 Lytic	Abundance Total Latent	Abundance Total Lytic	Abundance Log Latent	Abundance Log Lytic	Log Ratio (Lytic/Latent)
DIMT1	Q9UNQ2	High	69.9681	20	169	20	313	35.2	9.99	2039.8	1116	80855.1	43677.6	78815.3	42561.6	4.89661	4.62902	0.540017
RPL23A	P62750	High	48.0769	10	12	10	156	17.7	10.45	528.8	1350.3	4431.8	2936	3903	1585.7	3.5914	3.20022	0.406277
PABPC1	P11940	High	22.327	13	16	9	636	70.6	9.5	457.6	197.2	3638.4	1515	3180.8	1317.8	3.50254	3.11985	0.414298
RPL7A	P62424	High	37.9699	12	16	12	266	30	10.61	386.3	357.2	3469.4	2602	3083.1	2244.8	3.48899	3.35118	0.728098
RPS10	Q59GE4	High	32.1839	8	11	8	174	19.8	9.91	679.2	393.5	3437.7	2520.8	2758.5	2127.3	3.44067	3.32783	0.77118
RPL4	Q59GY2	High	26.5306	11	15	11	441	49	11.02	330.6	444.9	2887.4	2396.4	2556.8	1951.5	3.4077	3.29037	0.763259
RPS3	P23396	High	53.9095	12	16	12	243	26.7	9.66	465.1	375.4	2833.7	1839	2368.6	1463.6	3.37449	3.16542	0.617918
RPLP0	A0A024RBS2	High	39.7476	10	14	10	317	34.3	5.97	294.4	161.8	2587.6	2039	2293.2	1877.2	3.36044	3.27351	0.818594
RPL13A	M0QYS1	High	25.2381	6	7	6	210	24.2	10.86	242.5	120.7	2499.8	1898.7	2257.3	1778	3.35359	3.24993	0.787667
RPSA	A0A0C4DG17	High	41	8	10	8	300	33.3	4.87	233	108.5	2251.9	1239.2	2018.9	1130.7	3.30511	3.05335	0.560057
HNRNPM	P52272	High	20.8219	16	16	16	730	77.5	8.7	781.9	432.6	2722.4	1592.6	1940.5	1160	3.28791	3.06446	0.597784
RPL32	F8W727	High	33.9869	5	6	5	153	18	10.59	175.3	148.5	2080.3	1543.7	1905	1395.2	3.27989	3.14464	0.732388
RPS2	P15880	High	36.1775	10	16	10	293	31.3	10.24	652.2	494.7	2429.2	1562.5	1777	1067.8	3.24969	3.02849	0.6009
RACK1	E9KL35	High	50.7886	14	19	14	317	35.1	7.69	355.1	257.5	2124	1348.3	1768.9	1090.8	3.2477	3.03775	0.616654
RPS17	A0A075B716	High	16.2304	4	6	4	191	21.6	8.92	257.2	143.4	1941.5	1361.8	1684.3	1218.4	3.22642	3.08579	0.723387
RPS4X	P62701	High	41.4449	11	15	11	263	29.6	10.15	376.9	267.9	2045.8	1333.8	1668.9	1065.9	3.22243	3.02772	0.638684
RPS8	Q5JR94	High	42.3077	7	11	7	208	24.2	10.32	199.3	307.5	1790.6	1111	1591.3	803.5	3.20175	2.90499	0.504933
RPL6	Q9HBB3	High	25.6055	7	10	7	289	32.9	10.58	266.1	480.5	1854.2	1583.4	1588.1	1102.9	3.20088	3.04254	0.694478
RPS3A	A8K4W0	High	37.1212	12	13	12	264	29.9	9.73	362	293.6	1900	1321.2	1538	1027.6	3.18696	3.01182	0.66814
RPS11	P62280	High	55.6962	10	11	10	158	18.4	10.3	218.5	209.7	1755.6	1079.9	1537.1	870.2	3.1867	2.93962	0.566131
RPL12	P30050	High	48.4848	7	9	7	165	17.8	9.42	388	259.1	1903.6	1502.2	1515.6	1243.1	3.18058	3.09451	0.820203
RPS24	P62847	High	24.812	4	5	4	133	15.4	10.78	234.7	187.5	1697.8	861	1463.1	673.5	3.16527	2.82834	0.460324
RPL7	A0A024R814	High	28.9575	7	9	7	259	30.4	10.71	251.7	180.6	1701.6	1366.5	1449.9	1185.9	3.16134	3.07405	0.817918
RPL35	P42766	High	31.7073	5	6	5	123	14.5	11.05	211	246.6	1587.6	1289	1376.6	1042.4	3.13881	3.01803	0.757228
RPL18A	B2R4C0	High	27.8409	5	7	5	176	20.7	10.71	159.3	115	1506.4	1192.2	1347.1	1077.2	3.1294	3.0323	0.799644
TUBB	Q5SU16	High	30.4054	12	28	3	444	49.6	4.89	1894.6	909.9	3130	2093	1235.4	1183.1	3.09181	3.07302	0.957666
RPL5	Q59GX9	High	27.0627	9	10	9	303	35.2	9.85	342.8	262.7	1577	1151.5	1234.2	888.8	3.09139	2.9488	0.720143
RPS19	Q8WVX7	High	38.2166	6	8	6	157	17.3	10.52	171.5	98.1	1388.5	944.5	1217	846.4	3.08529	2.92758	0.695481
RPL14	Q6IPH7	High	29.0909	7	8	7	220	23.8	10.93	359	296.2	1574.4	1297	1215.4	1000.8	3.08472	3.00035	0.823433
EPB41L2	O43491	Medium	0.597015	1	1	1	1005	112.5	5.44	33	0	1247.5	913	1214.5	913	3.0844	2.96047	0.75175
RPL31	B7Z4C8	High	22.3077	3	4	3	130	15.1	10.37	317.4	277.9	1518.8	1111.2	1201.4	833.3	3.07969	2.9208	0.693607
RPS7	P62081	High	27.3196	6	9	6	194	22.1	10.1	239.2	310.2	1416.9	971.7	1177.7	661.5	3.07103	2.82053	0.561688
RPL27	A0A024R1V4	High	33.0882	6	6	6	136	15.8	10.56	189.6	110.9	1356.3	887.6	1166.7	776.7	3.06696	2.89025	0.665724
RPS12	P25398	High	53.7879	7	8	7	132	14.5	7.21	101.8	55.4	1237.2	824.9	1135.4	769.5	3.05515	2.88621	0.677735
RPL8	P62917	High	19.0661	5	6	5	257	28	11.03	144.6	128.5	1244.9	1092.9	1100.3	964.4	3.04151	2.98426	0.876488
RPL3	P39023	High	18.1141	8	9	8	403	46.1	10.18	432	396.4	1518.6	1204.7	1086.6	808.3	3.03607	2.90757	0.74388
RPL10A	P62906	High	29.4931	5	7	5	217	24.8	9.94	116.2	94.4	1088.7	852.2	972.5	757.8	2.98789	2.87955	0.779229
RPL10	P27635	High	17.2897	4	5	4	214	24.6	10.08	282.7	228.5	1246.1	996.1	963.4	767.6	2.98381	2.88513	0.796761
RPS23	A8K517	High	25.8741	4	5	4	143	15.8	10.49	201.6	269	1162	821	960.4	552	2.98245	2.74194	0.574761
RPS14	P62263	High	29.1391	4	6	4	151	16.3	10.05	81.4	22.4	1029.9	647.6	948.5	625.2	2.97704	2.79602	0.659146
RPS9	P46781	High	33.5052	9	10	9	194	22.6	10.65	242.6	212.7	1182.9	784.3	940.3	571.6	2.97327	2.75709	0.607891
RPL37A	P61513	High	50	5	6	5	92	10.3	10.43	257.2	250.1	1166.3	834.9	909.1	584.8	2.95861	2.76701	0.643274
RPS13	P62277	High	44.3709	8	11	8	151	17.2	10.54	232.7	214.4	1139	850.3	906.3	635.9	2.95727	2.80339	0.701644
RPL26	P61254	High	28.2759	5	6	5	145	17.2	10.55	170.8	177.6	1041.1	811.6	870.3	634	2.93967	2.80209	0.728484
RPS20	P60866	High	26.8908	3	4	3	119	13.4	9.94	119.8	103.1	988	566.9	868.2	463.8	2.93862	2.66633	0.534209
RPL34	P49207	High	28.2051	4	4	4	117	13.3	11.47	43.5	33.9	898.4	565.1	854.9	531.2	2.93192	2.72526	0.621359
RPLP2	P05387	High	50.4348	3	3	3	115	11.7	4.54	88.2	47.8	931	746.9	842.8	699.1	2.92572	2.84454	0.829497
BMS1	Q14692	High	8.03432	9	9	9	1282	145.7	6.44	334.4	240.3	1176.6	591.8	842.2	351.5	2.92542	2.54593	0.417359
RPL21	Q6IAX2	High	29.375	5	6	5	160	18.6	10.49	324.5	291.6	1140.9	893.2	816.4	601.6	2.9119	2.77931	0.736894
RPL13	P26373	High	22.2749	5	9	5	211	24.2	11.65	190.7	154.7	968.2	873.1	777.5	718.4	2.8907	2.85637	0.923987
RPS5	M0R0R2	High	20.4444	5	6	5	225	25.3	9.76	55.6	38.3	810	521.7	754.4	483.4	2.8776	2.68431	0.640774
RPL24	P83731	High	31.2102	7	10	7	157	17.8	11.25	278.2	390.6	987	869.1	708.8	478.5	2.85052	2.67988	0.675085
RPS6	A2A3R6	High	25.3012	7	8	7	249	28.7	10.84	106.8	91.2	800.7	492.9	693.9	401.7	2.8413	2.6039	0.578902
RCN2	Q14257	High	6.30915	2	2	2	317	36.9	4.4	100	95.7	782.9	300.8	682.9	205.1	2.83436	2.31197	0.300337
RPL36	Q9Y3U8	High	18.0952	2	3	2	105	12.2	11.59	37.6	9.3	698.3	547.4	660.7	538.1	2.82	2.73086	0.814439
PPM1G	B2R665	High	3.47985	2	2	2	546	59.2	4.36	61.1	62.8	680.4	384.4	619.3	321.6	2.7919	2.50732	0.519296
RCL1	Q9Y2P8	High	6.16622	2	3	2	373	40.8	9.26	70	35.6	685	387.3	615	351.7	2.78888	2.54617	0.57187
RPS16	P62249	High	30.8219	5	6	5	146	16.4	10.21	191.8	88.6	795.3	469.5	603.5	380.9	2.78068	2.58081	0.631152
RPL15	A0A024R2Q4	High	24.5098	5	7	5	204	24.1	11.62	386.6	350.9	980.7	782.5	594.1	431.6	2.77386	2.63508	0.726477
RPS15A	A8K7H3	High	35.3846	5	5	5	130	14.8	10.13	75.2	73.2	662.3	420.4	587.1	347.2	2.76871	2.54058	0.591381
IGF2BP1	Q9NZI8	High	7.45234	5	5	4	577	63.4	9.2	161	140	738.1	455.2	577.1	315.2	2.76125	2.49859	0.546179
RPL18	J3QQ67	High	18.4211	3	3	3	190	21.8	11.72	28.2	0	599.8	440.2	571.6	440.2	2.75709	2.64365	0.770119
RPL19	P84098	High	18.3673	4	5	4	196	23.5	11.47	97.3	74.5	663	540.8	565.7	466.3	2.75259	2.66867	0.824288
MTDH	Q86UE4	High	14.9485	7	7	7	582	63.8	9.32	133.8	120.7	689.9	572.8	556.1	452.1	2.74515	2.65523	0.812983
RPL37	P61927	High	21.6495	3	3	3	97	11.1	11.74	81.9	73	615.3	534.4	533.4	461.4	2.72705	2.66408	0.865017
RPL9	Q53Z07	High	18.2292	3	4	3	192	21.9	9.95	44.4	75.1	575.7	481.6	531.3	406.5	2.72534	2.60906	0.765104
VAPA	Q9P0L0	High	21.2851	4	5	3	249	27.9	8.62	118.7	99.3	594.9	351.2	476.2	251.9	2.67779	2.40123	0.528979
RPL35A	P18077	High	20.9091	3	3	3	110	12.5	11.06	230.9	182.8	692.3	493	461.4	310.2	2.66408	2.49164	0.672302
PABPC4	Q6IQ30	High	10.1515	7	9	3	660	72.3	9.35	38.1	41.9	483.5	235.3	445.4	193.4	2.64875	2.28646	0.434216
RPL28	P46779	High	17.5182	3	3	3	137	15.7	12.02	54.4	52	489.2	400.3	434.8	348.3	2.63829	2.54195	0.801058
IGF2BP3	O00425	High	8.80829	5	5	4	579	63.7	8.87	194.9	168.9	619.5	401.2	424.6	232.3	2.62798	2.36605	0.547103
RPLP1	A0A024R608	High	42.9825	2	2	1	114	11.5	4.32	21.7	0	437.8	243.7	416.1	243.7	2.6192	2.38686	0.585677
RPL11	P62913	High	15.7303	3	4	3	178	20.2	9.6	141	131.1	556.2	460.3	415.2	329.2	2.61826	2.51746	0.792871
RPS18	P62269	High	23.0263	4	4	4	152	17.7	10.99	132.1	107.6	536.5	386.4	404.4	278.8	2.60681	2.44529	0.689416
TUBA1B	P68363	High	38.5809	14	26	14	451	50.1	5.06	2494	1022.7	2873.1	1901.9	379.1	879.2	2.57875	2.94409	2.31918
SET	A0A024R895	High	16.9675	4	7	4	277	32.1	4.22	381.7	235.8	760.3	485.9	378.6	250.1	2.57818	2.39811	0.660592
RPL27A	P46776	High	14.8649	2	3	2	148	16.6	11	139.6	184.4	506	417.5	366.4	233.1	2.56396	2.36754	0.63619
RRBP1	A7BI36	High	26.1039	11	13	11	1540	165.6	8.97	207.6	273	557.7	710	350.1	437	2.54419	2.64048	1.24821
PRRC2C	Q9Y520	High	3.41851	9	10	9	2896	316.7	9.13	204.8	166.9	528.7	353.2	323.9	186.3	2.51041	2.27021	0.575178
EIF3CL	B5ME19	Medium	0.875274	1	1	1	914	105.4	5.64	186.3	200.4	479.8	328.4	293.5	128	2.46761	2.10721	0.436116
PTDSS1	A8KAH1	High	1.69133	1	1	1	473	55.4	8.38	97.5	109.1	389.6	337.2	292.1	228.1	2.46553	2.35813	0.780897
RPS15	K7ELC2	High	7.89474	1	2	1	152	17.7	10.39	140.2	192.6	424.9	341	284.7	148.4	2.45439	2.17143	0.52125
FAU	E9PR30	High	10.2041	1	2	1	98	10.9	11.56	133.6	101.5	406.9	324.1	273.3	222.6	2.43664	2.34753	0.81449
CT45A4	P0DMU6	High	37.5661	5	5	5	189	21.2	9.76	248.8	218.8	516.8	579.3	268	360.5	2.42813	2.55691	1.34515
RPS27	P42677	High	29.7619	3	3	2	84	9.5	9.45	117.5	93.9	385.3	269.7	267.8	175.8	2.42781	2.24502	0.65646
RPL23	A0A024R1Q8	High	27.1429	3	4	3	140	14.9	10.51	168.7	226.9	424.8	341.1	256.1	114.2	2.40841	2.05767	0.44592
eIF3a	J9R021	High	2.822	3	3	3	1382	166.4	6.79	151.6	193.6	400.4	290.7	248.8	97.1	2.39585	1.98722	0.390273
HADHA	E9KL44	High	3.53866	3	3	3	763	82.9	9.04	94.5	77.9	329.8	230.2	235.3	152.3	2.37162	2.1827	0.647259
YBX1	H0Y449	High	8.28877	2	2	2	374	42	10.43	65	92.2	276.3	141	211.3	48.8	2.3249	1.68842	0.230951
TBL2	B2RB52	High	6.93512	3	3	3	447	49.8	9.44	90.4	91.1	296.7	205.4	206.3	114.3	2.3145	2.05805	0.554048
MOGS	Q13724	High	7.28793	5	5	5	837	91.9	8.9	243	226.8	443.5	356.3	200.5	129.5	2.30211	2.11227	0.645885
SDC1	P18827	High	9.35484	2	2	2	310	32.4	4.63	26.1	7.9	219.4	104.4	193.3	96.5	2.28623	1.98453	0.499224
LARP1	Q6PKG0	High	3.01095	3	3	3	1096	123.4	8.82	95.2	98.3	285.4	173.1	190.2	74.8	2.27921	1.8739	0.39327
HADHB	P55084	High	9.2827	5	5	5	474	51.3	9.41	169.6	148.3	356.2	258.2	186.6	109.9	2.27091	2.041	0.58896
PNMA5	Q96PV4	High	4.46429	2	2	2	448	49.9	6.73	122.9	102	308.9	209.2	186	107.2	2.26951	2.03019	0.576344
LRRC59	Q96AG4	High	19.8697	6	7	6	307	34.9	9.57	617.6	1455.7	803.4	1164.4	185.8	1	2.26905	0	0.00538213
ZNF66	Q6ZN08	High	22.5131	3	3	2	573	65.8	9.33	155.7	92	335.5	259.6	179.8	167.6	2.25479	2.22427	0.932147
EEF2	P13639	High	14.2191	12	14	12	858	95.3	6.83	1007.2	600.3	1184.9	904.5	177.7	304.2	2.24969	2.48316	1.71187
KPNA3	A0A024RDV7	Medium	1.15163	1	1	1	521	57.8	4.94	23.1	25.7	187.1	39.1	164	13.4	2.21484	1.1271	0.0817073
HIST2H2BF	B4DR52	High	15.6627	3	3	3	166	18	10.32	389.8	505.6	552.1	464.5	162.3	1	2.21032	0	0.00616143
RPS28	B2R4R9	High	46.3768	3	4	3	69	7.8	10.7	99.2	57.4	260.4	203.5	161.2	146.1	2.20737	2.16465	0.906328
JSRP1	Q96MG2	High	5.74018	2	2	2	331	36.3	9.38	66.6	91.5	227.4	138.5	160.8	47	2.20629	1.6721	0.292289
SEC61A1	B4DR61	High	10.3734	5	6	5	482	52.9	8.24	215.8	249.2	376.2	436.5	160.4	187.3	2.2052	2.27254	1.16771
ASCC2	Q9H1I8	High	1.5852	1	1	1	757	86.3	5.16	5	17.7	162.6	34.9	157.6	17.2	2.19756	1.23553	0.109137
NDUFA9	A8K4V2	High	3.44828	1	1	1	377	42.4	9.86	47.2	20.4	202.7	126.7	155.5	106.3	2.19173	2.02653	0.683601
RPLP1	Q6FG99	High	42.9825	2	3	1	114	11.6	4.37	20.7	36.1	174.6	161.1	153.9	125	2.18724	2.09691	0.812216
RPS25	P62851	High	28	6	10	6	125	13.7	10.11	990.1	933	1141.8	1486	151.7	553	2.18099	2.74273	3.64535
RPL17-C18orf32	A0A0A6YYL6	High	10.0877	2	4	2	228	26.4	10.1	315.8	208.7	407.2	413.5	91.4	204.8	1.96095	2.31133	2.2407
ACACA	Q13085	High	42.4552	83	144	83	2346	265.4	6.37	19189.3	8149.4	6986.4	9031.7	1	882.3	0	2.94562	882.3
CHERP	J3QK89	High	25.2427	21	37	21	927	104.9	9.19	8061.2	1775.7	2997.2	1933	1	157.3	0	2.19673	157.3
FRG1	Q14331	High	49.2248	13	28	13	258	29.2	9.01	3118.5	2228	1183	2818.6	1	590.6	0	2.77129	590.6
HEL-S-72p	V9HW22	High	44.582	26	53	19	646	70.9	5.52	6282.1	3696.4	4537.4	4460	1	763.6	0	2.88287	763.6
FAM32A	A0A024R7I4	High	35.7143	4	14	4	112	13.2	9.99	2147.8	1233.8	769.4	1406.6	1	172.8	0	2.23754	172.8
RAVER1	E9PAU2	High	31.4815	15	22	15	756	79.5	8.92	1910.9	696.3	731	909	1	212.7	0	2.32777	212.7
HEL-S-30	V9HWB8	High	22.2222	12	14	12	531	57.9	7.84	1411.7	587.9	729.6	740.6	1	152.7	0	2.18384	152.7
K2	A0A0N9RP55	High	29.4118	5	7	5	204	23.5	7.39	307	424.7	149.7	1009.7	1	585	0	2.76716	585
C19orf53	Q9UNZ5	High	33.3333	5	6	5	99	10.6	11.55	718.4	713.3	565.3	931.1	1	217.8	0	2.33806	217.8
RPL30	P62888	High	71.3043	7	16	7	115	12.8	9.63	1048.8	1096.8	982.1	1299	1	202.2	0	2.30578	202.2
THEM4	Q5T1C6	High	20.4167	5	5	5	240	27.1	8.28	96.2	241.3	32.7	741.2	1	499.9	0	2.69888	499.9
K6	K0FCD5	Medium	4.41989	1	1	1	181	20.5	9.6	130	516.6	74.3	870.4	1	353.8	0	2.54876	353.8
ORF11	A0A0N9RLH1	High	8.84521	3	3	3	407	45.2	9.54	104.1	178	71.5	430	1	252	0	2.4014	252

## Sheet: TSR1
Gene name	Accession	Protein FDR Confidence	Coverage	# Peptides	# PSMs	# Unique Peptides	# AAs	MW [kDa]	Calc. pI	Abundance TREx Latent	Abundance TREx Lytic	Abundance TSR1 Latent	Abundance TSR1 Lytic	Abundance Total Latent	Abundance Total Lytic	Abundance Log Latent	Abundance Log Lytic	Log Ratio (Lytic/Latent)
TSR1	Q2NL82	High	51.7413	37	296	37	804	91.8	7.42	2603.2	2643.5	84846.3	86915.6	82243.1	84272.1	4.9151	4.92568	1.02467
HMGB1	A0A024RDR0	High	48.3721	17	68	15	215	24.9	5.74	8405.7	10686.7	11967.3	6143.3	3561.6	1	3.55165	0	0.000280773
RPS3	P23396	High	53.9095	12	16	12	243	26.7	9.66	465.1	375.4	2022.6	2427.2	1557.5	2051.8	3.19243	3.31214	1.31737
RPS2	P15880	High	36.1775	10	16	10	293	31.3	10.24	652.2	494.7	1778.7	2157.3	1126.5	1662.6	3.05173	3.22079	1.4759
RPS4X	P62701	High	41.4449	11	15	11	263	29.6	10.15	376.9	267.9	1430	1851	1053.1	1583.1	3.02247	3.19951	1.50328
RPS7	P62081	High	27.3196	6	9	6	194	22.1	10.1	239.2	310.2	1287.2	1549.1	1048	1238.9	3.02036	3.09304	1.18216
RPS11	P62280	High	55.6962	10	11	10	158	18.4	10.3	218.5	209.7	1243.7	1468.9	1025.2	1259.2	3.01081	3.10009	1.22825
RPS8	Q5JR94	High	42.3077	7	11	7	208	24.2	10.32	199.3	307.5	1217.1	1547.9	1017.8	1240.4	3.00766	3.09356	1.21871
RPS10	Q59GE4	High	32.1839	8	11	8	174	19.8	9.91	679.2	393.5	1590.5	2090	911.3	1696.5	2.95966	3.22955	1.86163
RPS17	A0A075B716	High	16.2304	4	6	4	191	21.6	8.92	257.2	143.4	1140.8	1280.9	883.6	1137.5	2.94626	3.05595	1.28735
RPS3A	A8K4W0	High	37.1212	12	13	12	264	29.9	9.73	362	293.6	1220.4	1522.9	858.4	1229.3	2.93369	3.08966	1.43208
RPSA	A0A0C4DG17	High	41	8	10	8	300	33.3	4.87	233	108.5	1034.7	1314.7	801.7	1206.2	2.90401	3.08142	1.50455
TMA7	Q9Y2S6	High	60.9375	6	14	5	64	7.1	9.99	1417	1509	2123.6	1156.3	706.6	1	2.84917	0	0.00141523
RACK1	E9KL35	High	50.7886	14	19	14	317	35.1	7.69	355.1	257.5	1051.2	1280.2	696.1	1022.7	2.84267	3.00975	1.46919
RPS12	P25398	High	53.7879	7	8	7	132	14.5	7.21	101.8	55.4	790	852.1	688.2	796.7	2.83771	2.90129	1.15766
MANF	A8K878	High	40.5405	9	10	9	185	21.1	8.92	1001.4	2246.9	1656.8	859.8	655.4	1	2.81651	0	0.00152579
HMGB2	P26583	High	45.933	15	58	11	209	24	7.81	4292.1	6302	4935.6	2983.2	643.5	1	2.80855	0	0.001554
RPS23	A8K517	High	25.8741	4	5	4	143	15.8	10.49	201.6	269	834.4	995.2	632.8	726.2	2.80127	2.86106	1.1476
RPS9	P46781	High	33.5052	9	10	9	194	22.6	10.65	242.6	212.7	858.3	1028.3	615.7	815.6	2.78937	2.91148	1.32467
RPS19	Q8WVX7	High	38.2166	6	8	6	157	17.3	10.52	171.5	98.1	763.8	1023.6	592.3	925.5	2.77254	2.96638	1.56255
RPS13	P62277	High	44.3709	8	11	8	151	17.2	10.54	232.7	214.4	823.3	998.4	590.6	784	2.77129	2.89432	1.32746
CACYBP	A0A024R904	High	40.7895	8	11	8	228	26.2	8.25	1092.6	1751.6	1680.6	832.1	588	1	2.76938	0	0.00170068
RPL23A	P62750	High	48.0769	10	12	10	156	17.7	10.45	528.8	1350.3	1083.8	1109.1	555	1	2.74429	0	0.0018018
FKBP3	Q00688	High	39.2857	9	12	9	224	25.2	9.28	1177.1	1935.9	1713.5	1047.5	536.4	1	2.72949	0	0.00186428
RPS24	P62847	High	24.812	4	5	4	133	15.4	10.78	234.7	187.5	770.4	973.5	535.7	786	2.72892	2.89542	1.46724
RPS14	P62263	High	29.1391	4	6	4	151	16.3	10.05	81.4	22.4	582.8	790.8	501.4	768.4	2.70018	2.88559	1.53251
MACROD1	Q9BQ69	High	19.3846	6	6	6	325	35.5	9.51	417.4	610.6	916.8	339.2	499.4	1	2.69845	0	0.0020024
LTV1	Q96GA3	Medium	3.57895	2	2	2	475	54.8	4.91	52.9	64.8	531.9	669.5	479	604.7	2.68034	2.78154	1.26242
PNO1	Q9NRX1	High	25.7937	6	6	6	252	27.9	9.73	120.5	101.4	587.6	678.6	467.1	577.2	2.66941	2.76133	1.23571
CRIPT	Q9P021	High	57.4257	8	20	7	101	11.2	9.47	1175	1033.6	1632.1	979	457.1	1	2.66001	0	0.00218771
RPL7A	P62424	High	37.9699	12	16	12	266	30	10.61	386.3	357.2	837.6	805.8	451.3	448.6	2.65447	2.65186	0.994017
PDAP1	Q13442	High	23.7569	6	10	6	181	20.6	8.87	1409.4	1085.1	1848	1139.9	438.6	54.8	2.64207	1.73878	0.124943
RPS5	M0R0R2	High	20.4444	5	6	5	225	25.3	9.76	55.6	38.3	474.8	532	419.2	493.7	2.62242	2.69346	1.17772
RPS6	A2A3R6	High	25.3012	7	8	7	249	28.7	10.84	106.8	91.2	508.7	611.8	401.9	520.6	2.60412	2.7165	1.29535
RPL32	F8W727	High	33.9869	5	6	5	153	18	10.59	175.3	148.5	574.4	628.8	399.1	480.3	2.60108	2.68151	1.20346
RPS16	P62249	High	30.8219	5	6	5	146	16.4	10.21	191.8	88.6	589.2	718.8	397.4	630.2	2.59923	2.79948	1.58581
RPL13A	M0QYS1	High	25.2381	6	7	6	210	24.2	10.86	242.5	120.7	634.2	611.5	391.7	490.8	2.59295	2.6909	1.253
FEN1	Q6FHX6	High	29.4737	10	13	10	380	42.6	8.62	695.5	1105	1075.1	539.4	379.6	1	2.57933	0	0.00263435
RPS15A	A8K7H3	High	35.3846	5	5	5	130	14.8	10.13	75.2	73.2	453.9	562.4	378.7	489.2	2.5783	2.68949	1.29179
TCEA1	P23193	High	34.5515	9	10	9	301	33.9	8.38	662.4	1053.1	1040.8	523.2	378.4	1	2.57795	0	0.00264271
RPL4	Q59GY2	High	26.5306	11	15	11	441	49	11.02	330.6	444.9	707.9	705.6	377.3	260.7	2.57669	2.41614	0.690962
RPLP0	A0A024RBS2	High	39.7476	10	14	10	317	34.3	5.97	294.4	161.8	651.7	619.4	357.3	457.6	2.55303	2.66049	1.28072
RPS20	P60866	High	26.8908	3	4	3	119	13.4	9.94	119.8	103.1	456.4	563.3	336.6	460.2	2.52711	2.66295	1.3672
EIF1AX	P47813	High	32.6389	6	8	6	144	16.5	5.24	580.3	994.9	916.6	636.5	336.3	1	2.52673	0	0.00297354
KRT17	Q04695	High	12.2685	5	6	2	432	48.1	5.02	13.3	43.5	328.8	250.8	315.5	207.3	2.499	2.3166	0.657052
FKBP2	P26885	Medium	4.92958	1	1	1	142	15.6	9.13	50	70.9	365.5	357.7	315.5	286.8	2.499	2.45758	0.909033
NOC4L	Q9BVI4	High	41.6667	22	121	22	516	58.4	7.49	1056.8	1106.7	1369.4	1535.6	312.6	428.9	2.49499	2.63236	1.37204
STIM1	G0XQ39	Medium	2.14918	2	2	2	791	88.6	6.64	89.9	91.7	393.1	347.1	303.2	255.4	2.48173	2.40722	0.842348
CSNK2A1	Q5U5J2	High	10.8312	3	4	3	397	45.9	7.96	206.3	161.1	508.2	334.6	301.9	173.5	2.47986	2.2393	0.574694
HLA-A	A0A0Y0D599	High	4.65753	2	2	1	365	41	6.39	23.2	27.8	322.7	288.7	299.5	260.9	2.4764	2.41647	0.871119
RCC2	A0A024RAC5	High	39.8467	18	33	18	522	56	8.78	2881.2	2731.4	3167.6	1804.7	286.4	1	2.45697	0	0.00349162
PHF6	A0A0D9SGE8	High	22.1311	7	8	7	366	41.3	8.68	1012.3	1103.3	1284.3	1157.2	272	53.9	2.43457	1.73159	0.198162
NACA	E9PAV3	High	2.02117	3	6	3	2078	205.3	9.58	359.3	439.4	627.5	240.1	268.2	1	2.42846	0	0.00372856
PA2G4	Q05D08	High	22.9064	9	10	9	406	45.1	8.95	1110.7	1543.3	1365.7	777	255	1	2.40654	0	0.00392157
ANXA2	A0A024R5Z7	High	52.2124	17	19	17	339	38.6	7.75	1515.3	3132.1	1763.1	951.4	247.8	1	2.3941	0	0.00403551
TCOF1	Q13428	High	8.13172	10	11	10	1488	152	9.04	296.5	260.2	541.2	603.4	244.7	343.2	2.38863	2.53555	1.40253
SBDS	A0A087X020	High	24.8	6	6	6	250	28.8	8.75	407.9	763.3	650.3	400.8	242.4	1	2.38453	0	0.00412541
NAP1L4	B4DS05	High	4.14508	2	3	1	386	44.1	4.7	105.6	41.2	337.1	311.5	231.5	270.3	2.36455	2.43185	1.1676
RPS18	P62269	High	23.0263	4	4	4	152	17.7	10.99	132.1	107.6	352.2	444.1	220.1	336.5	2.34262	2.52699	1.52885
MESDC2	Q14696	High	11.9658	3	3	3	234	26.1	7.78	235.1	760.2	451.1	256	216	1	2.33445	0	0.00462963
NOB1P	B2RAR2	Medium	4.12621	2	2	2	412	46.6	7.18	78.8	133.3	292.8	345.2	214	211.9	2.33041	2.32613	0.990187
RPL18A	B2R4C0	High	27.8409	5	7	5	176	20.7	10.71	159.3	115	372	351.4	212.7	236.4	2.32777	2.37365	1.11142
LUC7L3	J3KPP4	High	14.7239	7	8	7	489	58.2	9.92	434.9	569.7	642.9	976.2	208	406.5	2.31806	2.60906	1.95433
RPL8	P62917	High	19.0661	5	6	5	257	28	11.03	144.6	128.5	336.6	394.8	192	266.3	2.2833	2.42537	1.38698
RPLP2	P05387	High	50.4348	3	3	3	115	11.7	4.54	88.2	47.8	278.2	235.4	190	187.6	2.27875	2.27323	0.987368
KLHL26	Q53HC5	Medium	1.30081	1	1	1	615	68.1	6.48	109.6	81.3	297.7	381.6	188.1	300.3	2.27439	2.47756	1.59649
RPL24	P83731	High	31.2102	7	10	7	157	17.8	11.25	278.2	390.6	466.1	485.9	187.9	95.3	2.27393	1.97909	0.507185
RPL6	Q9HBB3	High	25.6055	7	10	7	289	32.9	10.58	266.1	480.5	452.8	476.5	186.7	1	2.27114	0	0.00535619
RIOK2	Q9BVS4	High	8.15217	3	3	3	552	63.2	5.94	38.5	23.4	224.4	336.6	185.9	313.2	2.26928	2.49582	1.68478
METAP2	P50579	High	11.5063	4	4	4	478	52.9	5.82	212.9	254.1	396	292.4	183.1	38.3	2.26269	1.5832	0.209175
BYSL	Q13895	High	5.49199	2	2	2	437	49.6	8.12	7	6.5	187.8	231.9	180.8	225.4	2.2572	2.35295	1.24668
RPL10A	P62906	High	29.4931	5	7	5	217	24.8	9.94	116.2	94.4	294.8	305	178.6	210.6	2.25188	2.32346	1.17917
RPL7	A0A024R814	High	28.9575	7	9	7	259	30.4	10.71	251.7	180.6	427.2	411	175.5	230.4	2.24428	2.36248	1.31282
RPS27	P42677	High	29.7619	3	3	2	84	9.5	9.45	117.5	93.9	292	328.5	174.5	234.6	2.2418	2.37033	1.34441
PIN4	Q9Y237	High	35.1145	5	6	5	131	13.8	9.77	379.1	518	553.4	259.3	174.3	1	2.2413	0	0.00573723
PABPC1	P11940	High	22.327	13	16	9	636	70.6	9.5	457.6	197.2	631.5	566.6	173.9	369.4	2.2403	2.5675	2.12421
SMAP	O00193	High	7.65027	2	2	2	183	20.3	4.72	196.1	240.2	362.2	153.1	166.1	1	2.22037	0	0.00602047
RPL35	P42766	High	31.7073	5	6	5	123	14.5	11.05	211	246.6	376.2	444.6	165.2	198	2.21801	2.29667	1.19855
SRP9	P49458	High	19.7674	2	2	2	86	10.1	7.97	295	402.7	458.1	198.3	163.1	1	2.21245	0	0.00613121
C19orf53	Q9UNZ5	High	33.3333	5	6	5	99	10.6	11.55	718.4	713.3	879.7	739.2	161.3	25.9	2.20763	1.4133	0.16057
RPL27	A0A024R1V4	High	33.0882	6	6	6	136	15.8	10.56	189.6	110.9	350.2	343.2	160.6	232.3	2.20575	2.36605	1.44645
CSNK2B	A0A0G2JM12	High	8.22368	2	2	2	304	34.7	4.59	50.4	20.9	208.8	120.5	158.4	99.6	2.19976	1.99826	0.628788
C1QBP	A8K651	High	4.60993	1	2	1	282	31.4	4.84	37.1	32.3	194.5	118.8	157.4	86.5	2.197	1.93702	0.549555
RPL34	P49207	High	28.2051	4	4	4	117	13.3	11.47	43.5	33.9	198.2	209	154.7	175.1	2.18949	2.24329	1.13187
APEX1	P27695	High	33.9623	8	9	8	318	35.5	8.12	493.4	896.3	647.4	383.7	154	1	2.18752	0	0.00649351
RPL12	P30050	High	48.4848	7	9	7	165	17.8	9.42	388	259.1	541.9	543.9	153.9	284.8	2.18724	2.45454	1.85055
RPL36	Q9Y3U8	High	18.0952	2	3	2	105	12.2	11.59	37.6	9.3	173.5	164.8	135.9	155.5	2.13322	2.19173	1.14422
RPL31	B7Z4C8	High	22.3077	3	4	3	130	15.1	10.37	317.4	277.9	441.3	496.4	123.9	218.5	2.09307	2.33945	1.76352
RPL37A	P61513	High	50	5	6	5	92	10.3	10.43	257.2	250.1	380.3	447.3	123.1	197.2	2.09026	2.29491	1.60195
RPL13	P26373	High	22.2749	5	9	5	211	24.2	11.65	190.7	154.7	312.7	347.4	122	192.7	2.08636	2.28488	1.57951
RPL10	P27635	High	17.2897	4	5	4	214	24.6	10.08	282.7	228.5	397.4	435	114.7	206.5	2.05956	2.31492	1.80035
FAU	E9PR30	High	10.2041	1	2	1	98	10.9	11.56	133.6	101.5	247.2	318.3	113.6	216.8	2.05538	2.33606	1.90845
RPL26	P61254	High	28.2759	5	6	5	145	17.2	10.55	170.8	177.6	284.2	338	113.4	160.4	2.05461	2.2052	1.41446
RPS15	K7ELC2	High	7.89474	1	2	1	152	17.7	10.39	140.2	192.6	252.1	380.5	111.9	187.9	2.04883	2.27393	1.67918
RPL37	P61927	High	21.6495	3	3	3	97	11.1	11.74	81.9	73	187.7	236.5	105.8	163.5	2.02449	2.21352	1.54537
RPS25	P62851	High	28	6	10	6	125	13.7	10.11	990.1	933	1095	1278.4	104.9	345.4	2.02078	2.53832	3.29266
DOCK7	Q96N67	High	3.2243	7	7	7	2140	242.4	6.8	123.9	104.4	225.2	256.8	101.3	152.4	2.00561	2.18298	1.50444
RPL14	Q6IPH7	High	29.0909	7	8	7	220	23.8	10.93	359	296.2	451.9	479.4	92.9	183.2	1.96802	2.26293	1.97201
RRP12	B3KMR5	High	5.55127	8	8	8	1297	143.6	8.75	261	260.7	342.7	464.1	81.7	203.4	1.91222	2.30835	2.4896
RPL21	Q6IAX2	High	29.375	5	6	5	160	18.6	10.49	324.5	291.6	391.8	442.1	67.3	150.5	1.82802	2.17754	2.23626
PRPF38A	Q8NAV1	High	8.97436	3	3	3	312	37.5	9.96	340.6	260.3	392.9	415	52.3	154.7	1.7185	2.18949	2.95793
PCBP1	Q53SS8	High	37.3596	10	12	6	356	37.5	7.09	1263.9	469.2	673.8	623.2	1	154	0	2.18752	154
SFRS3	B2R6F3	High	31.0976	5	8	4	164	19.3	11.65	713.2	644.5	657.3	822.7	1	178.2	0	2.25091	178.2
ARRB2	P32121	High	28.6064	12	17	12	409	46.1	7.69	1968.7	908.4	1028.7	1090.4	1	182	0	2.26007	182
HIST1H3A	P68431	High	13.2353	2	2	2	136	15.4	11.12	84.5	81.8	50.7	286.1	1	204.3	0	2.31027	204.3
TUBB	Q5SU16	High	30.4054	12	28	3	444	49.6	4.89	1894.6	909.9	1057.4	1121.1	1	211.2	0	2.32469	211.2
PCMT1	H7BY58	High	54.1958	12	29	12	286	30.3	6.73	3272.2	1571.6	1545.4	1784.5	1	212.9	0	2.32818	212.9
ATXN2L	Q8WWM7	High	20.9302	17	21	3	1075	113.3	8.59	1727.9	735.8	967.3	966.3	1	230.5	0	2.36267	230.5
NOP14	A8KA74	High	40.8401	34	69	34	857	97.6	7.69	804.9	647.5	748.6	994.9	1	347.4	0	2.54083	347.4
TUBA1B	P68363	High	38.5809	14	26	14	451	50.1	5.06	2494	1022.7	1524.1	1436.1	1	413.4	0	2.61637	413.4
FAM32A	A0A024R7I4	High	35.7143	4	14	4	112	13.2	9.99	2147.8	1233.8	1121.7	1661.4	1	427.6	0	2.63104	427.6
RAVER1	E9PAU2	High	31.4815	15	22	15	756	79.5	8.92	1910.9	696.3	1055.3	1128.9	1	432.6	0	2.63609	432.6
HIST2H2BF	B4DR52	High	15.6627	3	3	3	166	18	10.32	389.8	505.6	335.9	1029.9	1	524.3	0	2.71958	524.3
HIST1H4J	B2R4R0	High	38.835	4	4	4	103	11.4	11.36	145.4	141	63.8	816.8	1	675.8	0	2.82982	675.8
THEM4	Q5T1C6	High	20.4167	5	5	5	240	27.1	8.28	96.2	241.3	60	918.6	1	677.3	0	2.83078	677.3
CHERP	J3QK89	High	25.2427	21	37	21	927	104.9	9.19	8061.2	1775.7	2695	2515.4	1	739.7	0	2.86906	739.7
ACACA	Q13085	High	42.4552	83	144	83	2346	265.4	6.37	19189.3	8149.4	6967.1	10187.9	1	2038.5	0	3.30931	2038.5
