# Supplementary material for: Kaposi’s sarcoma-associated herpesvirus induces specialised ribosomes to efficiently translate viral lytic mRNAs
Source: Nat Commun. 2023 Jan 18;14:300. doi: 10.1038/s41467-023-35914-5 (PMC9849454; doi:10.1038/s41467-023-35914-5)
Supplement: Supplementary file 5 — Supplementary Data 2 [file 41467_2023_35914_MOESM5_ESM.xlsx]

## Sheet: Rep1
Gene Name	Accession	Protein FDR Confidence	Coverage	# Peptides	# PSMs	# Unique Peptides	Score Sequest HT	Net Overall Abundance	Abundance: GFP	Abundance: ORF11
CCT8	P50990	High	62.0438	35	70	35	201.34	4196.4	213.2	4409.6
ORF11	E5LBS7	High	57.0025	17	52	17	171.25	3390	24	3414
RPL23A	P62750	High	42.9487	12	34	12	86.9	3365.5	349.8	3715.3
RPL6	Q9HBB3	High	54.3253	19	45	19	104.03	3320.4	406.6	3727
RPS4X	B2R491	High	61.9772	19	44	19	125.95	3243.4	357	3600.4
RPL4	Q59GY2	High	43.5374	22	53	21	156.2	3173.5	261.8	3435.3
CCT7	Q53HV2	High	53.0387	25	44	25	137.6	3058.3	236.8	3295.1
TCP1	P17987	High	52.8777	27	50	27	148.43	3036.2	126.8	3163
RPS3	P23396	High	76.9547	18	45	18	130.21	2835.6	250.8	3086.4
CCT6A	A0A024RDL1	High	37.6648	21	45	21	119.65	2632.6	131.9	2764.5
RPS2	P15880	High	44.0273	15	32	15	82.64	2631.1	266.3	2897.4
CCT3	Q59H77	High	54.5927	31	64	31	198.76	2530.7	130.1	2660.8
CCT4	A8K3C3	High	51.7625	28	49	28	161.45	2409.3	162.6	2571.9
RPL7	A0A024R814	High	50.5792	20	34	8	83.32	2307	212.6	2519.6
RPLP0	A8K4Z4	High	49.5268	12	30	12	93.54	2181.1	158.4	2339.5
RPS3A	A8K4W0	High	60.9848	20	39	20	109.47	2177.1	213.2	2390.3
RPS24	A0A2R8YD14	High	28.4848	6	16	6	45.66	2035.3	224.8	2260.1
RPL10A	P62906	High	48.8479	12	32	12	93.04	1993	227.5	2220.5
RPL3	P39023	High	47.1464	22	38	6	93.93	1953.3	223.3	2176.6
eIF3a	J9R021	High	23.2272	34	42	34	103.48	1950.7	312.3	2263
RPL7A	P62424	High	45.1128	18	31	18	103.71	1909.5	193.7	2103.2
RPS16	P62249	High	46.5753	12	20	12	51.99	1854.2	153.4	2007.6
RPS10	P46783	High	55.7576	13	26	13	64.61	1843.5	193.3	2036.8
NCL	A0A024R4A0	High	40.5634	45	72	45	180.22	1835.1	819.3	2654.4
PABPC1	P11940	High	34.434	22	34	17	112.38	1806.4	217	2023.4
TSR1	Q2NL82	High	30.7214	22	34	22	104.73	1768.5	100.2	1868.7
NF110b	F4ZW66	High	30.735	26	48	1	138.02	1685.9	388.1	2074
RPL21	Q6IAX2	High	36.25	9	19	9	48.01	1667.6	188.6	1856.2
RPS8	Q5JR94	High	51.9231	10	29	10	101.22	1642.5	115.8	1758.3
SERBP1	D3DQ70	High	30.7527	16	26	16	71.93	1612.8	115.4	1728.2
RPL12	P30050	High	63.6364	9	23	9	76.31	1567.7	141.5	1709.2
RPL13A	M0QYS1	High	34.7619	10	18	10	46.56	1551	111.6	1662.6
LARP1	Q6PKG0	High	27.7372	29	33	29	82.89	1546.4	85.6	1632
RPS13	P62277	High	51.6556	10	20	10	48.37	1530.3	118.6	1648.9
RPL14	Q6IPH7	High	48.1818	11	20	11	51.65	1513.1	168	1681.1
RPS25	P62851	High	41.6	7	12	7	33.19	1488.1	138	1626.1
RPL27	P61353	High	58.0882	9	22	8	50.53	1487.6	221.3	1708.9
RPL36	Q9Y3U8	High	41.9048	7	16	7	44.26	1430.7	102.6	1533.3
RPL35	P42766	High	48.7805	10	22	9	44.91	1397.2	172.3	1569.5
RPL18a	B2R4C0	High	35.7955	8	16	8	49.94	1350.9	94.8	1445.7
RPS6	A2A3R6	High	38.9558	15	35	15	106.4	1337.4	125.3	1462.7
RPL29	A0A3B3ITT5	High	26.3473	7	13	7	31.34	1273.6	166.4	1440
RPL17	A0A0A6YYL6	High	43.4211	10	23	9	70.12	1237.4	149.6	1387
RPL5	P46777	High	46.8013	15	33	15	102.25	1221.2	120.1	1341.3
RPL13	P26373	High	49.763	13	25	13	56.58	1196.9	189.2	1386.1
EIF3CL	B5ME19	High	18.4902	20	26	20	66.73	1169.8	184.8	1354.6
RPL28	P46779	High	54.0146	10	17	10	42.96	1140.4	103	1243.4
RPS7	P62081	High	40.7216	7	13	7	40.95	1093.5	91.3	1184.8
RPL8	P62917	High	47.8599	12	20	12	57.57	1061	75.1	1136.1
RPS11	P62280	High	51.8987	10	20	10	56.35	1043.3	101.4	1144.7
PA2G4	Q05D08	High	48.0296	18	29	17	87.92	1032.9	147.8	1180.7
RPL32	F8W727	High	45.098	9	18	9	47.22	1017.9	79.4	1097.3
RPL10	F8W7C6	High	57.6687	9	23	1	68.7	1012.3	76.7	1089
RPL15	A0A024R2Q4	High	32.8431	7	18	7	55.32	1000.8	110.9	1111.7
RPL27A	P46776	High	35.1351	6	12	6	30.44	979.4	85.6	1065
RPL19	P84098	High	38.2653	11	19	11	39.88	952.5	127	1079.5
RPS19	Q8WVX7	High	45.8599	10	21	10	66.68	947.7	61.8	1009.5
RPS9	A0A024R4M0	High	47.9381	13	19	13	47.11	944.8	89.1	1033.9
RPS15A	P62244	High	66.9231	9	16	4	45.95	927.9	73.5	1001.4
RPL35A	P18077	High	43.6364	6	10	6	24.35	921.5	65.1	986.6
ILF2	Q12905	High	28.2051	10	18	10	58.66	919.7	219.8	1139.5
RACK1	P63244	High	55.5205	17	37	17	117.1	918.6	193.2	1111.8
SART3	Q15020	High	29.2835	25	33	25	103.75	874.7	146.7	1021.4
RPL11	P62913	High	20.7865	4	12	4	31.22	848.1	227.1	1075.2
KPNA4	O00629	High	31.8618	12	23	7	80.92	829.8	58.9	888.7
PNMA5	Q96PV4	High	50.2232	21	33	21	97.12	802.5	220.1	1022.6
RPL9	P32969	High	35.9375	6	16	6	44.56	797	65	862
PNO1	Q9NRX1	High	37.6984	8	12	8	34.51	776.4	33.1	809.5
RPL38	P63173	High	50	7	17	6	36.99	754.8	69.4	824.2
KPNA3	O00505	High	18.618	10	23	1	73.37	742.1	20.3	762.4
RPLP2	P05387	High	85.2174	7	22	6	84.7	737.4	65.2	802.6
RPL18	J3QQ67	High	39.4737	7	11	1	34.78	737	75.1	812.1
RPSA	A0A0C4DG17	High	36.3333	9	18	9	63.51	735.4	79.7	815.1
RPL30	A0A024R9D3	High	60.8696	9	28	8	78.4	723.6	202.9	926.5
ZNF622	Q969S3	High	45.0734	20	29	20	83.7	717.9	36.5	754.4
SET	Q01105	High	23.4483	7	15	7	47.18	703.1	37	740.1
RPL22	P35268	High	28.125	4	6	4	14.24	695.5	68.9	764.4
FTSJ3	Q8IY81	High	26.8005	20	30	20	86.94	678.7	209.9	888.6
RPS18	P62269	High	44.0789	8	14	8	35.71	677.7	49.3	727
RPL23	P62829	High	48.5714	6	11	6	35.85	677.6	59	736.6
RPS23	A8K517	High	34.2657	7	12	7	30.08	643.5	51.3	694.8
EIF3E	P60228	High	35.5056	14	18	14	55.88	637	161	798
LRRC59	Q96AG4	High	43.3225	13	16	13	45.52	628.6	191.5	820.1
RPS20	P60866	High	32.7731	5	12	5	34.07	621.5	57.3	678.8
CTNNBL1	A0A087WUB9	High	17.9577	11	11	11	27.2	615	35.9	650.9
EIF3L	B0QY89	High	35.5848	21	26	21	75.58	567.3	90.9	658.2
POP1	Q96F88	High	19.3359	17	21	17	61.98	561.9	60.1	622
RPL36A	J3KQN4	High	29.5775	7	12	2	26.13	531.1	57.3	588.4
RPL34	A0A024RDH8	High	41.8803	6	13	6	34.93	513.9	48.6	562.5
RPL26	P61254	High	40	9	13	9	27.73	507.7	201.8	709.5
YBX1	H0Y449	High	28.6096	7	13	6	39.3	487	66.5	553.5
RPS5	M0R0R2	High	35.5556	8	14	8	37.13	461.2	56.8	518
RPL37	P61927	High	27.8351	5	6	5	11.89	453.3	44	497.3
FAU	E9PR30	High	11.2245	2	4	2	10.23	453.2	27.3	480.5
EIF3F	B3KSH1	High	26.3441	9	12	9	33.07	443.3	78.3	521.6
EIF3S9	A0A024R821	High	25.43	18	21	18	61.73	415.3	103.4	518.7
MYCBP2	O75592	High	6.28474	27	29	27	63.92	412	101.3	513.3
LSG1	Q9H089	High	22.4924	15	16	14	39.2	411.2	69.6	480.8
RRBP1	A7BI36	High	44.8052	47	55	47	162.55	409.7	120.4	530.1
RUVBL1	B5BUB1	High	37.0614	14	25	14	82.35	384.1	316.4	700.5
GNL2	Q13823	High	18.6047	14	17	14	45.99	373.1	64.4	437.5
NAP1L1	A0A024RBE6	High	23.7852	10	22	1	78.59	362.9	83.1	446
PABPC4	Q6IQ30	High	27.2727	17	24	12	79.32	358.4	66	424.4
RPS12	P25398	High	58.3333	9	15	9	51.48	356.8	61.2	418
MTDH	A0A024R9D2	High	41.2371	20	29	20	94.75	331.7	56.6	388.3
KTN1	A0A024R663	High	23.434	30	31	30	90.14	328.8	144.9	473.7
RPLP1	A0A024R608	High	71.9298	4	9	1	29.52	325.6	29.1	354.7
ASCC3	Q8N3C0	High	13.4877	24	24	24	70.11	295	55.2	350.2
RPS14	P62263	High	40.3974	8	14	8	48.01	291.4	61.8	353.2
DECR1	Q16698	High	44.4776	13	17	13	50.35	282.4	50.9	333.3
MRPS22	P82650	High	30	11	13	11	38.43	262.2	38.5	300.7
EIF3M	Q7L2H7	High	29.9465	9	13	9	46.37	259.5	57.5	317
RPS26	A0A024RB14	High	31.3043	3	8	3	24.71	252.7	52.2	304.9
RPS15	K7ELC2	High	13.1579	4	6	4	14.1	236.4	12.3	248.7
PGAM5	Q96HS1	High	38.4083	11	11	11	29.77	212.4	63.9	276.3
TMA16	H0Y9X1	High	20.2479	7	7	7	11.72	211	42.7	253.7
DAP3	P51398	High	19.598	7	9	7	26.93	182	24	206
RPL37A	P61513	High	48.913	4	7	4	17.26	142.3	16	158.3
MRPS27	A0A024RAJ1	High	12.8019	6	8	6	18.83	110.6	20.7	131.3
SRP68	Q9UHB9	High	25.6778	14	17	14	45	109.4	37.9	147.3
TRAM	A8K032	High	4.81283	2	2	2	2.31	103.5	35.1	138.6
FARSA	K7ER00	High	18.4307	8	11	8	38.78	100.2	29	129.2
DDX6	P26196	High	21.3251	8	11	7	28.92	94.9	44.3	139.2
MRPS5	P82675	High	8.83721	4	4	4	11.66	87.7	12	99.7
hCG_1984214	I3L0E3	High	25.7778	4	4	4	10.33	87.1	11.9	99
RNF213	A0A0A0MTC1	High	8.88508	45	45	45	111.1	82.5	79.3	161.8
JSRP1	Q96MG2	High	4.83384	2	2	2	1.88	82.1	21.9	104
PRA1 family protein	B3KQB4	High	23.4043	4	4	4	9.26	57.4	73.9	131.3
EIF2S1	P05198	High	13.6508	5	5	5	10.36	56.2	17.5	73.7

## Sheet: Rep2
Gene Name	Accession	Protein FDR Confidence	Coverage	# Peptides	# PSMs	# Unique Peptides	Score Sequest HT	Net Overall Abundance	Abundance: GFP	Abundance: ORF11
ORF11	E5LBS7	High	65.3563	17	53	17	74.78	1488.8	4	1492.8
RPL4	Q59GY2	High	45.805	21	48	21	54.89	1139.2	390.9	1530.1
RPS2	P15880	High	46.4164	15	33	15	31.16	902.3	327	1229.3
RPS3A	A8K4W0	High	46.9697	14	32	14	47.24	881.2	327.9	1209.1
RPL7	A0A024R814	High	35.5212	11	23	11	21.26	793.2	269	1062.2
RPL7A	P62424	High	40.9774	14	28	14	36.22	758	274.4	1032.4
RPS4X	B2R491	High	55.1331	15	35	15	34.7	745.8	287.6	1033.4
RPL23A	P62750	High	37.8205	7	20	7	26.92	652.1	228.6	880.7
RPS16	P62249	High	34.2466	5	12	5	14.7	613.7	208.3	822
RPS3	P23396	High	62.1399	14	34	14	42.07	598	217.3	815.3
RPL9	P32969	High	39.0625	7	16	7	24.15	576.6	172.8	749.4
RPL10A	P62906	High	49.3088	12	29	12	32.3	569.9	196.7	766.6
RPL13A	M0QYS1	High	31.4286	8	21	8	25.74	566.9	227.1	794
RPL17	A0A0A6YYL6	High	32.8947	8	21	7	21.89	523.2	197.1	720.3
RPS7	P62081	High	35.0515	7	13	7	29.03	513.4	155.5	668.9
RPS9	A0A024R4M0	High	37.6289	10	20	10	24.76	467.1	203.5	670.6
RPL6	Q9HBB3	High	33.564	12	26	12	26.72	459.7	188.3	648
RACK1	P63244	High	64.0379	17	39	17	49.96	442	222.5	664.5
RPS10	P46783	High	49.697	9	13	9	15.11	439.9	197.3	637.2
RPLP0	A8K4Z4	High	43.2177	11	27	11	35.85	426	153.9	579.9
RPL23	P62829	High	48.5714	6	17	6	18.76	412.1	136.6	548.7
ILF2	Q12905	High	21.2821	7	16	7	16.82	401.5	271.6	673.1
RPS8	Q5JR94	High	42.3077	7	29	7	44.54	380.4	120	500.4
RPL3	P39023	High	39.4541	15	28	4	26.22	368.9	112.6	481.5
RPS6	A2A3R6	High	26.506	9	25	9	30.44	346	128.4	474.4
RPL11	P62913	High	25.2809	5	12	5	10.37	338.9	123.6	462.5
RPL27	P61353	High	52.9412	8	15	7	12.87	337.9	121	458.9
RPL18a	B2R4C0	High	43.75	9	15	9	22.59	335	108.4	443.4
RPL18a	B2R4C0	High	43.75	9	15	9	22.59	335	108.4	443.4
RPS11	P62280	High	42.4051	8	17	8	23.82	329.7	109.6	439.3
NCL	P19338	High	25.0704	20	37	20	51.52	324.2	335.5	659.7
RPS25	P62851	High	16	3	6	3	7.74	322.3	104.9	427.2
RPS24	A0A2R8YD14	High	31.5152	6	16	6	24.62	322.1	105.6	427.7
RPL21	Q6IAX2	High	31.875	7	10	7	9.41	322	129.3	451.3
RPL5	P46777	High	40.7407	11	29	11	32.49	309.5	106.7	416.2
RPL34	P49207	High	41.8803	6	19	6	31.83	301.5	103.2	404.7
RPS23	A8K517	High	32.8671	5	10	5	11.53	300.1	117.5	417.6
RPL15	A0A024R2Q4	High	29.4118	6	13	6	15.6	296.3	99.6	395.9
RPL38	P63173	High	50	5	11	5	15.55	279.1	82.6	361.7
RPL14	Q6IPH7	High	36.8182	7	19	7	28.98	277.7	75.7	353.4
EIF3CL	B5ME19	High	15.0985	13	15	13	9.78	277.1	197.4	474.5
PABPC1	P11940	High	28.9308	19	28	13	29.93	276.7	110.4	387.1
eIF3a	J9R021	High	19.754	27	32	27	31.53	276.6	218.1	494.7
RPL12	P30050	High	67.2727	10	19	10	19.08	274.4	123	397.4
RPL10	P27635	High	45.3271	8	20	1	23.09	270.2	202.6	472.8
KPNA4	O00629	High	28.4069	9	21	6	25.58	259.9	4	263.9
NF110b	F4ZW66	High	19.7105	15	28	15	28.29	251.8	145.4	397.2
RPLP1	Q6FG99	High	50	4	7	1	17.94	245.7	97.7	343.4
PNMA5	Q96PV4	High	41.5179	14	24	14	27.76	244.5	124.3	368.8
RPS15	K7ELC2	High	26.3158	3	6	3	2.2	238.2	54	292.2
RPS15a	A8K7H3	High	45.3846	7	10	7	11.98	218.3	88.2	306.5
KPNA3	O00505	High	15.547	7	12	4	12.88	216.7	12.7	229.4
CCT7	Q53HV2	High	41.2523	16	22	16	25.85	213.7	199.6	413.3
RPLP2	P05387	High	84.3478	6	18	5	28.68	212.4	88.9	301.3
RPL35	P42766	High	37.3984	6	8	5	9.96	210.9	89.2	300.1
RPL32	F8W727	High	33.9869	5	14	5	20.63	191.7	76.3	268
EIF3L	B0QY89	High	32.1252	16	24	16	20.64	188.6	147.8	336.4
RPL28	P46779	High	41.6058	7	12	7	13.86	187.8	56.5	244.3
POP1	Q96F88	High	24.1211	21	24	21	25.91	186.9	78.8	265.7
RPL26	P61254	High	28.9655	5	7	5	2.1	184.2	57.4	241.6
RPS19	Q8WVX7	High	45.2229	9	20	9	31.41	177.9	64.3	242.2
CCT4	A8K3C3	High	38.961	19	29	18	38.21	170.3	169.9	340.2
TSR1	Q2NL82	High	17.5373	13	17	13	20.73	168.6	39.4	208
CTNNBL1	A0A087WUB9	High	4.40141	3	3	3	0	167.2	17.4	184.6
RPS20	P60866	High	17.6471	2	7	2	6.63	165.9	74.6	240.5
RPL35A	P18077	High	37.2727	5	8	5	7.95	165.7	72.8	238.5
RPL8	P62917	High	37.7432	8	12	8	7.26	156.9	45.2	202.1
RPS13	P62277	High	34.4371	6	12	6	19.77	156.8	49.8	206.6
NAP1L1	A0A024RBE6	High	28.133	8	16	1	32.62	147.8	45.5	193.3
RPL30	A0A024R9D3	High	71.3043	8	22	7	29.73	146.3	129.5	275.8
CCT6A	A0A024RDL1	High	12.9944	8	16	8	14.89	146	95.7	241.7
RPS12	P25398	High	54.5455	7	15	7	18.16	142.6	83	225.6
RPSA	A0A0C4DG17	High	42.6667	10	25	10	55.89	142.1	99.5	241.6
RPL13	P26373	High	36.019	8	13	8	19.65	133.7	31.6	165.3
FARSA	K7ER00	High	22.2628	10	14	10	16.51	128.2	92.9	221.1
RPL27A	P46776	High	22.2973	3	9	3	7.74	124.8	40.3	165.1
RRBP1	A7BI36	High	32.9221	26	29	26	36.93	119.4	145.9	265.3
SERBP1	D3DQ70	High	19.3548	8	11	8	17.39	114.7	84.1	198.8
RPL36A	J3KQN4	High	12.6761	3	5	2	5.86	111.3	35.1	146.4
DECR1	Q16698	High	24.1791	7	10	7	7.93	110.2	19.1	129.3
RPL19	P84098	High	22.449	5	12	5	14.82	109.7	39	148.7
RPS14	P62263	High	29.1391	4	7	4	10.01	106.5	36.5	143
LARP1	Q6PKG0	High	9.21533	10	12	10	10.39	104.6	31.4	136
CCT8	P50990	High	39.0511	19	32	19	25.24	103.7	115.7	219.4
CCT3	Q59H77	High	38.3016	20	31	20	34.43	103.4	129	232.4
PA2G4	Q05D08	High	24.3842	9	19	8	32.03	103.3	86.3	189.6
RPS26	A0A024RB14	High	31.3043	3	10	3	12.4	100.8	84.4	185.2
RPL22	P35268	High	43.75	4	7	4	7.49	100.1	42.9	143
TCP1	P17987	High	28.0576	14	19	14	27.83	98.6	81.3	179.9
SET	Q01105	High	16.5517	4	13	4	25.67	98.4	6.1	104.5
ASCC3	Q8N3C0	High	3.99637	9	9	9	10.05	90.5	32.1	122.6
EIF3E	P60228	High	25.3933	9	12	9	18.49	90.5	73.7	164.2
EIF3F	B3KSH1	High	20.9677	7	8	7	10.12	83.4	69.3	152.7
SART3	Q15020	High	16.9263	13	15	12	14.46	82.3	41.9	124.2
ZNF622	Q969S3	High	19.0776	8	8	8	6.28	77	34.4	111.4
PGAM5	Q96HS1	High	29.0657	9	11	9	12.17	76	71.8	147.8
LRRC59	Q96AG4	High	52.443	13	19	13	22.67	76	139.6	215.6
RNF213	A0A0A0MTR7	High	9.46802	45	48	45	46.76	75.4	98.6	174
EIF3S9	A0A024R821	High	21.8673	14	17	14	16.44	69	66.2	135.2
JSRP1	Q96MG2	High	13.2931	3	3	3	3.57	68.3	36.6	104.9
RPS5	M0R0R2	High	27.5556	6	15	6	23.18	64.4	38	102.4
PNO1	Q9NRX1	Medium	7.93651	2	2	2	0	61.2	12.3	73.5
YBX1	H0Y449	High	12.5668	3	7	3	6.3	61.1	40.2	101.3
MYCBP2	O75592	High	6.90466	27	30	27	31.29	59.8	69.5	129.3
TMA16	H0Y9X1	High	7.85124	2	2	2	0	58.5	39.7	98.2
RPL37	P61927	High	13.4021	3	3	3	1.62	55.5	28.6	84.1
RUVBL1	B5BUB1	High	42.3246	15	17	15	23.53	55.5	97.7	153.2
FAU	E9PR30	High	10.2041	1	2	1	3.62	50.7	9.2	59.9
RPL37A	P61513	High	48.913	4	8	4	7.89	50	12.5	62.5
EIF3M	Q7L2H7	High	28.6096	9	11	9	8.57	46.1	37.4	83.5
DDX6	P26196	High	21.3251	8	11	7	7.99	43.7	44.9	88.6
MTDH	A0A024R9D2	High	29.0378	12	18	12	30.75	42.5	44.1	86.6
PABPC4	Q6IQ30	High	21.0606	13	21	7	28.56	38.5	45.3	83.8
SRP68	Q9UHB9	High	24.7209	15	21	15	14.89	36.6	32.2	68.8
RPS18	P62269	High	23.6842	5	7	5	6.04	34.4	9.5	43.9
DAP3	P51398	High	11.809	4	5	4	2.44	34.2	17.9	52.1
FTSJ3	Q8IY81	High	17.5915	11	14	11	18.96	33.8	27.9	61.7
RPL36	Q9Y3U8	High	35.2381	5	10	5	12.51	31.3	11.7	43
KTN1	A0A024R663	High	13.633	18	19	18	21.4	29.9	52.7	82.6
GNL2	Q13823	High	10.2599	7	7	7	6.48	23.7	7	30.7
RPL29	A0A3B3ITT5	High	17.3653	3	5	3	1.8	22.6	6.6	29.2
hCG_1984214	I3L0E3	High	21.7778	3	3	3	1.95	20.2	7.2	27.4
PRA1 family protein	B3KQB4	High	13.2979	3	4	3	6.13	19.8	32	51.8
MRPS5	P82675	High	10	3	3	3	1.95	19.5	10.4	29.9
TRAM	A8K032	High	8.55615	3	3	3	0	19.1	19.2	38.3
MRPS22	P82650	High	16.3889	5	5	5	6.45	17.5	11	28.5
MRPS27	A0A024RAJ1	High	9.42029	4	4	4	6.58	17.1	11.1	28.2
LSG1	Q9H089	High	10.3343	6	8	6	6.24	16.3	22	38.3
EIF2S1	Q53XC0	High	11.1111	3	4	3	1.8	15.7	15.4	31.1

## Sheet: Rep3
Gene Name	Accession	Protein FDR Confidence	Coverage	# Peptides	# PSMs	# Unique Peptides	Score Sequest HT	Net Overall Abundance	Abundance: GFP	Abundance: ORF11
ORF11	E5LBS7	High	64.6192	17	73	17	115.95	1445.4	125.2	1570.6
RPL4	Q59GY2	High	50.1134	24	55	24	81	1350.6	702.4	2053
RPL6	Q9HBB3	High	43.9446	16	40	16	38.33	1070.8	601.6	1672.4
RPS3A	A8K4W0	High	53.0303	17	46	17	61.94	948.6	547.8	1496.4
RPL23A	P62750	High	53.8462	12	33	12	39.41	889.3	658.3	1547.6
RPL10A	P62906	High	43.318	10	29	10	39.57	834.6	395.3	1229.9
RPS3	P23396	High	73.251	17	45	17	74.65	810.4	386.2	1196.6
RPL13A	M0QYS1	High	31.4286	8	28	8	38.92	808.7	465.1	1273.8
RPL7	A0A024R814	High	38.9961	13	31	13	28.07	762.8	400.4	1163.2
RPS4X	B2R491	High	57.0342	17	48	17	58.62	752.3	389.4	1141.7
RPL7A	P62424	High	47.3684	18	47	18	79.14	695.1	402.8	1097.9
NCL	P19338	High	27.4648	23	48	23	80.01	673.1	1062.2	1735.3
RPS2	P15880	High	46.0751	14	35	14	46.32	654	375.8	1029.8
KPNA4	O00629	High	37.2361	13	29	8	56.74	637.4	43.1	680.5
RPLP0	A8K4Z4	High	51.4196	13	37	13	46.68	620.4	299	919.4
RPS16	P62249	High	47.2603	8	19	8	27.39	604.2	307.4	911.6
RACK1	P63244	High	75.0789	19	50	19	79.48	569.6	345.4	915
RPL9	P32969	High	39.0625	7	25	7	23.8	544.6	248.9	793.5
RPL17	A0A0A6YYL6	High	32.4561	7	22	7	36.08	543.7	250.5	794.2
RPL3	P39023	High	45.4094	20	42	6	47.43	534.8	309.6	844.4
KPNA3	O00505	High	19.5777	10	25	5	36.84	494.3	23.4	517.7
RPS9	A0A024R4M0	High	37.1134	9	22	9	22.58	493.2	233.2	726.4
RPL18	J3QQ67	High	28.4211	5	16	5	20.55	475	265	740
RPL18a	B2R4C0	High	35.2273	7	18	7	29.55	473.8	239.4	713.2
RPL8	P62917	High	44.7471	11	25	10	23.01	472.8	238.5	711.3
RPS10	P46783	High	60	12	20	11	13.04	469.4	236.6	706
RPL27	P61353	High	50.7353	7	16	7	21.11	444.3	217.7	662
RPS8	Q5JR94	High	47.5962	8	35	8	58.46	442.2	190.7	632.9
TSR1	Q2NL82	High	32.0896	21	39	21	50.48	429.6	106.1	535.7
RPL36A	J3KQN4	High	13.3803	4	13	2	5.61	420.7	190.5	611.2
RPL21	Q6IAX2	High	46.25	9	14	9	11.3	419.8	197.8	617.6
ILF2	Q12905	High	35.8974	11	24	11	26.23	401.9	487.8	889.7
LARP1	Q6PKG0	High	18.1569	20	26	20	28.12	399.6	104.6	504.2
PA2G4	Q05D08	High	42.8571	16	38	15	45.62	395.4	238.1	633.5
RPL35	P42766	High	38.2114	8	15	6	12.91	393.3	387.9	781.2
RPS11	P62280	High	42.4051	8	22	8	21.23	382.3	193.3	575.6
RPLP2	P05387	High	84.3478	6	26	5	52.01	382	166.1	548.1
RPL13	P26373	High	41.7062	10	23	10	26.83	368.7	199.6	568.3
RPS7	P62081	High	42.7835	8	20	8	43.13	356.7	167.8	524.5
RPL34	P49207	High	41.8803	6	22	6	34.73	355.4	209	564.4
RPS23	A8K517	High	37.7622	7	12	7	17.36	342.2	184.3	526.5
RPS13	P62277	High	39.0728	7	14	7	20.23	339.1	172.6	511.7
NF110b	F4ZW66	High	27.2829	21	43	1	57.81	322.2	345.7	667.9
RPL28	P46779	High	42.3358	7	16	7	20.41	320.6	166.2	486.8
RPL12	P30050	High	63.6364	9	23	9	23.39	319.8	180.2	500
RPS15A	P62244	High	66.9231	9	21	9	27.22	314	135.4	449.4
RPL10	P27635	High	42.5234	8	23	2	37.91	312.8	134.6	447.4
RPL29	A0A3B3ITT5	High	20.3593	4	9	4	10.33	310.3	115.3	425.6
RPS6	A2A3R6	High	27.7108	9	28	9	41.24	309.7	174.4	484.1
eIF3a	J9R021	High	18.5239	26	38	26	50.92	307.2	251.4	558.6
RPS19	Q8WVX7	High	49.0446	9	22	9	35.01	299.9	134.3	434.2
NAP1L1	A0A024RBE6	High	21.2276	7	20	1	44.65	298.4	141	439.4
RPL11	P62913	High	33.1461	6	14	6	19.96	295.6	162.7	458.3
RPL38	P63173	High	50	7	15	6	12.4	295.2	131.1	426.3
RPL32	F8W727	High	39.2157	7	17	7	23.21	292.7	149.8	442.5
PABPC1	P11940	High	31.2893	20	39	13	60.11	287	266.3	553.3
RPL23	P62829	High	43.5714	5	14	5	26.52	284.5	121.6	406.1
SET	A0A024R895	High	31.769	6	25	6	45.96	276.8	29.6	306.4
RNF213	A0A0A0MTR7	High	15.4215	71	76	71	90.15	276.6	350.7	627.3
RPS18	P62269	High	33.5526	6	12	6	9.16	262.3	105.2	367.5
RPS25	P62851	High	24	4	11	4	17.92	259.9	120.3	380.2
TCP1	P17987	High	48.3813	22	39	22	65.85	252.7	221.9	474.6
LRRC59	Q96AG4	High	32.899	10	18	10	19.1	244.7	244.5	489.2
RPS26	A0A024RB14	High	31.3043	3	10	3	15.75	241.2	129.4	370.6
RPL15	A0A024R2Q4	High	35.2941	7	14	7	19.18	240.4	125.1	365.5
RPS24	A0A2R8YD14	High	31.5152	6	20	6	31.54	240.3	134.8	375.1
EIF3CL	B5ME19	High	15.8643	15	19	15	19.95	237.5	207	444.5
CCT4	P50991	High	45.0835	21	39	20	67.66	236.9	265.5	502.4
RPL14	Q6IPH7	High	36.8182	7	17	7	26.39	235	115.3	350.3
CCT6A	A0A024RDL1	High	22.2222	14	24	14	31.26	228.5	247.2	475.7
RPL35A	P18077	High	43.6364	6	13	6	16.86	225.3	113.4	338.7
MYCBP2	O75592	High	9.53399	38	40	38	41.9	223.9	276.5	500.4
RPLP1	Q6FG99	High	87.7193	5	13	2	21.58	221.5	82.3	303.8
RPS20	P60866	High	32.7731	4	10	4	14.12	208.2	134.4	342.6
FTSJ3	Q8IY81	High	22.0779	16	28	16	33.69	203.8	360.8	564.6
RPSA	A0A0C4DG17	High	43	10	36	10	72.06	196.5	134.6	331.1
SERBP1	D3DQ70	High	21.0753	8	13	8	20.33	184	157.9	341.9
CCT7	Q53HV2	High	40.1473	18	30	18	32.99	179.8	198.9	378.7
CCT8	P50990	High	46.8978	23	45	23	49.44	178.6	278.9	457.5
RPL30	A0A024R9D3	High	76.5217	9	42	8	58.4	169.8	265	434.8
RPS15	K7ELC2	High	13.1579	4	8	4	2.07	166.2	105.8	272
RPL37	P61927	High	25.7732	4	5	4	4.72	160.5	78.9	239.4
RPL26	P61254	High	22.7586	5	10	5	10.37	159.9	79.5	239.4
EIF3L	B0QY89	High	28.0066	15	27	15	31.97	155.5	108.2	263.7
EIF3E	P60228	High	33.2584	13	16	13	32.84	153.2	126	279.2
RPS12	P25398	High	54.5455	8	19	8	29.06	151.1	100	251.1
RUVBL1	B5BUB1	High	47.5877	16	27	16	37.57	150.9	257.9	408.8
POP1	Q96F88	High	23.7305	18	21	18	29.97	150.8	83.3	234.1
CTNNBL1	A0A087WUB9	High	10.7394	7	9	7	3.53	145.9	51.8	197.7
KTN1	A0A024R663	High	21.7391	26	30	26	34.51	144.2	149.1	293.3
PNO1	B2R823	High	30.9524	7	8	7	11.06	143.8	77	220.8
RPL36	Q9Y3U8	High	35.2381	5	9	5	16.64	139.4	74.5	213.9
CCT3	Q59H77	High	38.1282	19	34	19	50.89	137.1	128.8	265.9
RPL27A	P46776	High	27.7027	4	9	4	5.93	133.4	79.5	212.9
RRBP1	A7BI36	High	37.987	27	31	27	33.92	119.7	172.1	291.8
YBX1	H0Y449	High	24.5989	5	12	4	18.69	119.3	73.1	192.4
ASCC3	Q8N3C0	High	8.17439	17	18	17	27.46	115.5	53.5	169
PABPC4	Q6IQ30	High	29.2424	19	37	12	51.87	114.9	208.1	323
RPL5	P46777	High	41.0774	13	42	1	74.08	113.9	61.6	175.5
RPS14	P62263	High	36.4238	5	13	5	20.03	112.8	57.4	170.2
MRPS5	P82675	High	14.6512	6	7	6	5.27	105.4	62.9	168.3
RPL19	P84098	High	16.8367	4	12	3	28.64	104.1	41.9	146
FAU	E9PR30	High	10.2041	1	3	1	2.01	99.9	46.6	146.5
RPL37A	P61513	High	29.3478	2	5	2	7.62	99.8	41.5	141.3
EIF3F	B3KSH1	High	21.2366	7	11	7	18.65	96.5	83.6	180.1
RPS5	M0R0R2	High	32.4444	8	15	8	21.62	87.2	73.3	160.5
SART3	A0A499FI31	High	22.3242	17	21	16	22.33	81.7	35.3	117
PRA1 family protein	B3KQB4	High	13.2979	3	6	3	9.88	77	48.9	125.9
SRP68	Q9UHB9	High	28.3892	15	22	15	20.64	72.9	91.8	164.7
ZNF622	Q969S3	High	28.3019	10	12	10	17.84	70.9	24	94.9
FARSA	K7ER00	High	22.4453	10	14	10	23.68	69.4	47.7	117.1
MTDH	A0A024R9D2	High	23.8832	10	15	10	19.89	66.8	90.2	157
PNMA5	Q96PV4	High	48.6607	16	25	16	37.28	63.8	108	171.8
MRPS22	P82650	High	15.8333	6	6	6	8	61.6	37.1	98.7
GNL2	Q13823	High	16.6895	12	16	12	17.65	47.1	29.7	76.8
TMA16	H0Y9X1	High	10.3306	3	3	3	0	46.6	24.8	71.4
EIF3M	Q7L2H7	High	25.4011	7	11	7	23.47	46.6	36.2	82.8
hCG_1984214	I3L0E3	High	16.8889	2	3	2	6.33	45.1	24.7	69.8
JSRP1	Q96MG2	High	18.7311	4	5	4	10.36	44.3	45.1	89.4
TRAM	A8K032	High	11.7647	4	4	4	4.4	42.4	61.1	103.5
DECR1	Q16698	High	28.0597	8	9	8	9.16	40.7	26.2	66.9
MRPS27	A0A024RAJ1	High	21.7391	8	9	8	6.34	37.8	13.9	51.7
DAP3	P51398	High	11.809	4	6	4	6.84	37.6	24.6	62.2
DDX6	P26196	High	30.4348	11	16	10	17.51	31.5	49	80.5
EIF3S9	A0A024R821	High	24.0786	15	30	15	45.79	28.7	41.6	70.3
PGAM5	Q96HS1	High	22.1453	6	9	6	2.23	20.8	36.3	57.1
RPL22	P35268	High	30.4688	3	6	3	7.83	20.4	15.5	35.9
EIF2S1	Q53XC0	High	20.6349	5	7	5	8.83	18.8	16.2	35
LSG1	Q9H089	High	15.0456	9	10	9	10.65	15	7.7	22.7

## Sheet: Analysis
Gene Name	Averages (%)	Rep. 1	Rep. 1 (%)	Rep. 2	Rep. 2 (%)	Rep. 3	Rep. 3 (%)
ORF11	1	3390	1	1488.8	1	1445.4	1
RPL4	0.878576	3173.5	0.936136	1139.2	0.76518	1350.6	0.934413
RPL23A	0.682013	3365.5	0.992773	652.1	0.438004	889.3	0.615262
RPL6	0.676358	3320.4	0.979469	459.7	0.308772	1070.8	0.740833
RPS4X	0.659391	3243.4	0.956755	745.8	0.50094	752.3	0.520479
RPS3A	0.630129	2177.1	0.642212	881.2	0.591886	948.6	0.656289
RPS2	0.611555	2631.1	0.776136	902.3	0.606059	654	0.45247
RPS3	0.5996	2835.6	0.83646	598	0.401666	810.4	0.560675
RPL7	0.580351	2307	0.680531	793.2	0.532778	762.8	0.527743
RPL7A	0.517771	1909.5	0.563274	758	0.509135	695.1	0.480905
RPL10A	0.516038	1993	0.587906	569.9	0.382792	834.6	0.577418
CCT8	0.477031	4196.4	1.23788	103.7	0.0696534	178.6	0.123564
RPL13A	0.465933	1551	0.457522	566.9	0.380776	808.7	0.559499
RPS16	0.459063	1854.2	0.546962	613.7	0.412211	604.2	0.418016
RPLP0	0.452918	2181.1	0.643392	426	0.286136	620.4	0.429224
NCL	0.408257	1835.1	0.541327	324.2	0.217759	673.1	0.465684
RPL3	0.397993	1953.3	0.576195	368.9	0.247783	534.8	0.370001
CCT7	0.390029	3058.3	0.902153	213.7	0.143538	179.8	0.124395
RPS10	0.388011	1843.5	0.543805	439.9	0.295473	469.4	0.324754
TCP1	0.378898	3036.2	0.895634	98.6	0.0662278	252.7	0.17483
RPL17	0.364199	1237.4	0.365015	523.2	0.351424	543.7	0.376159
RPS8	0.348652	1642.5	0.484513	380.4	0.255508	442.2	0.305936
CCT6A	0.344244	2632.6	0.776578	146	0.0980656	228.5	0.158088
RPL9	0.333059	797	0.235103	576.6	0.387292	544.6	0.376782
RPL21	0.332879	1667.6	0.491917	322	0.216282	419.8	0.290439
CCT4	0.329665	2409.3	0.710708	170.3	0.114387	236.9	0.163899
RPS24	0.327661	2035.3	0.600383	322.1	0.216349	240.3	0.166252
eIF3a	0.324584	1950.7	0.575428	276.6	0.185787	307.2	0.212536
RPL27	0.32439	1487.6	0.43882	337.9	0.226961	444.3	0.307389
RACK1	0.320645	918.6	0.270973	442	0.296883	569.6	0.394078
RPL18a	0.317103	1350.9	0.398496	335	0.225013	473.8	0.327799
RPS9	0.311222	944.8	0.278702	467.1	0.313743	493.2	0.34122
TSR1	0.310715	1768.5	0.521681	168.6	0.113246	429.6	0.297219
RPS7	0.30473	1093.5	0.322566	513.4	0.344841	356.7	0.246783
CCT3	0.303608	2530.7	0.746519	103.4	0.0694519	137.1	0.0948526
NF110b	0.296453	1685.9	0.497316	251.8	0.16913	322.2	0.222914
RPL12	0.289337	1567.7	0.462448	274.4	0.18431	319.8	0.221254
KPNA4	0.286778	829.8	0.244779	259.9	0.17457	637.4	0.440985
PABPC1	0.28076	1806.4	0.532861	276.7	0.185854	287	0.123564
RPS6	0.280394	1337.4	0.394513	346	0.232402	309.7	0.214266
RPS25	0.278421	1488.1	0.438968	322.3	0.216483	259.9	0.179812
RPL35	0.275305	1397.2	0.412153	210.9	0.141658	393.3	0.272105
ILF2	0.273011	919.7	0.271298	401.5	0.26968	401.9	0.278055
LARP1	0.267629	1546.4	0.456165	104.6	0.0702579	399.6	0.276463
RPL14	0.265151	1513.1	0.446342	277.7	0.186526	235	0.162585
RPS11	0.264569	1043.3	0.307758	329.7	0.221454	382.3	0.264494
RPS13	0.263781	1530.3	0.451416	156.8	0.10532	339.1	0.234606
RPL18	0.257015	737	0.217404	335	0.225013	475	0.328629
RPL8	0.248491	1061	0.312979	156.9	0.105387	472.8	0.327107
KPNA3	0.235481	742.1	0.218909	216.7	0.145553	494.3	0.341981
RPL13	0.232652	1196.9	0.353068	133.7	0.0898039	368.7	0.255085
RPL10	0.232171	1012.3	0.298614	270.2	0.181488	312.8	0.216411
EIF3CL	0.231837	1169.8	0.345074	277.1	0.186123	237.5	0.164314
RPL28	0.228117	1140.4	0.336401	187.8	0.126142	320.6	0.221807
RPL11	0.22744	848.1	0.250177	338.9	0.227633	295.6	0.204511
SERBP1	0.226698	1612.8	0.475752	114.7	0.0770419	184	0.1273
RPL23	0.224504	677.6	0.199882	412.1	0.2768	284.5	0.196831
RPL15	0.220187	1000.8	0.295221	296.3	0.199019	240.4	0.166321
PA2G4	0.215877	1032.9	0.30469	103.3	0.0693847	395.4	0.273557
RPL5	0.215641	1221.2	0.360236	309.5	0.207886	113.9	0.0788017
RPS15A	0.212529	927.9	0.273717	218.3	0.146628	314	0.217241
RPL32	0.21051	1017.9	0.300265	191.7	0.128761	292.7	0.202504
RPS23	0.209382	643.5	0.189823	300.1	0.201572	342.2	0.236751
RPLP2	0.208158	737.4	0.217522	212.4	0.142665	382	0.264287
RPL38	0.204785	754.8	0.222655	279.1	0.187466	295.2	0.204234
RPS19	0.202179	947.7	0.279558	177.9	0.119492	299.9	0.207486
RPL29	0.201851	1273.6	0.375693	22.6	0.01518	310.3	0.214681
RPL34	0.199996	513.9	0.151593	301.5	0.202512	355.4	0.245883
RPL36	0.179834	1430.7	0.422035	31.3	0.0210236	139.4	0.0964439
RPL35A	0.179667	921.5	0.271829	165.7	0.111298	225.3	0.155874
RPL36A	0.174162	531.1	0.156667	111.3	0.0747582	420.7	0.291061
RPL27A	0.155009	979.4	0.288909	124.8	0.0838259	133.4	0.0922928
SET	0.155001	703.1	0.207404	98.4	0.0660935	276.8	0.191504
RPSA	0.149442	735.4	0.216932	142.1	0.095446	196.5	0.135949
PNMA5	0.148364	802.5	0.236726	244.5	0.164226	63.8	0.04414
RPS20	0.14627	621.5	0.183333	165.9	0.111432	208.2	0.144043
RPL30	0.143065	723.6	0.213451	146.3	0.0982671	169.8	0.117476
RPL19	0.142226	952.5	0.280973	109.7	0.0736835	104.1	0.0720216
RPLP1	0.138108	325.6	0.0960472	245.7	0.165032	221.5	0.153245
NAP1L1	0.137591	362.9	0.10705	147.8	0.0992746	298.4	0.206448
LRRC59	0.135257	628.6	0.185428	76	0.0510478	244.7	0.169296
RPS18	0.13483	677.7	0.199912	34.4	0.0231059	262.3	0.181472
EIF3L	0.133869	567.3	0.167345	188.6	0.126679	155.5	0.107583
POP1	0.131874	561.9	0.165752	186.9	0.125537	150.8	0.104331
CTNNBL1	0.131554	615	0.181416	167.2	0.112305	145.9	0.100941
RPL26	0.128038	507.7	0.149764	184.2	0.123724	159.9	0.110627
SART3	0.123276	874.7	0.258024	82.3	0.0552794	81.7	0.0565241
PNO1	0.123207	776.4	0.229027	61.2	0.0411069	143.8	0.099488
FTSJ3	0.121303	678.7	0.200206	33.8	0.0227028	203.8	0.140999
EIF3E	0.118228	637	0.187906	90.5	0.0607872	153.2	0.105991
RPS15	0.114905	236.4	0.0697345	238.2	0.159995	166.2	0.114985
MYCBP2	0.105535	412	0.121534	59.8	0.0401666	223.9	0.154905
ZNF622	0.104181	717.9	0.21177	77	0.0517195	70.9	0.0490522
RPS26	0.103041	252.7	0.0745428	100.8	0.0677055	241.2	0.166874
RPS12	0.101857	356.8	0.105251	142.6	0.0957818	151.1	0.104539
RPL22	0.0955038	695.5	0.205162	100.1	0.0672354	20.4	0.0141137
RRBP1	0.0946229	409.7	0.120855	119.4	0.0801988	119.7	0.0828144
RPL37	0.0940124	453.3	0.133717	55.5	0.0372783	160.5	0.111042
YBX1	0.0890784	487	0.143658	61.1	0.0410398	119.3	0.0825377
RNF213	0.0887823	82.5	0.0243363	75.4	0.0506448	276.6	0.191366
RUVBL1	0.0849941	384.1	0.113304	55.5	0.0372783	150.9	0.1044
EIF3F	0.0845163	443.3	0.130767	83.4	0.0560183	96.5	0.0667635
RPS5	0.0798776	461.2	0.136047	64.4	0.0432563	87.2	0.0603293
FAU	0.0789525	453.2	0.133687	50.7	0.0340543	99.9	0.0691158
RPS14	0.0785112	291.4	0.0859587	106.5	0.0715341	112.8	0.0780407
ASCC3	0.0759055	295	0.0870206	90.5	0.0607872	115.5	0.0799087
KTN1	0.0722797	328.8	0.0969912	29.9	0.0200833	144.2	0.0997648
PABPC4	0.0703587	358.4	0.105723	38.5	0.0258598	114.9	0.0794936
EIF3S9	0.0629032	415.3	0.122507	69	0.0463461	28.7	0.0198561
DECR1	0.0618272	282.4	0.0833038	110.2	0.0740193	40.7	0.0281583
MTDH	0.0575362	331.7	0.0978466	42.5	0.0285465	66.8	0.0462156
FARSA	0.0545605	100.2	0.0295575	128.2	0.0861096	69.4	0.0480144
GNL2	0.0528547	373.1	0.110059	23.7	0.0159189	47.1	0.0325861
RPL37A	0.0482024	142.3	0.0419764	50	0.0335841	99.8	0.0690466
LSG1	0.0475414	411.2	0.121298	16.3	0.0109484	15	0.0103778
EIF3M	0.0465845	259.5	0.0765487	46.1	0.0309645	46.6	0.0322402
TMA16	0.0445918	211	0.0622419	58.5	0.0392934	46.6	0.0322402
MRPS22	0.0439058	262.2	0.0773451	17.5	0.0117544	61.6	0.042618
PGAM5	0.0426977	212.4	0.0626549	76	0.0510478	20.8	0.0143905
MRPS5	0.0372963	87.7	0.0258702	19.5	0.0130978	105.4	0.072921
SRP68	0.0357636	109.4	0.0322714	36.6	0.0245836	72.9	0.0504359
DAP3	0.0342241	182	0.0536873	34.2	0.0229715	37.6	0.0260136
JSRP1	0.033581	82.1	0.0242183	68.3	0.0458759	44.3	0.030649
PRA1 family protein	0.0278346	57.4	0.0169322	19.8	0.0132993	77	0.0532725
DDX6	0.02638	94.9	0.0279941	43.7	0.0293525	31.5	0.0217933
TRAM	0.0242315	103.5	0.030531	19.1	0.0128291	42.4	0.0293344
hCG_1984214	0.0234879	87.1	0.0256932	20.2	0.013568	45.1	0.0312024
MRPS27	0.023421	110.6	0.0326254	17.1	0.0114858	37.8	0.0261519
EIF2S1	0.0133768	56.2	0.0165782	15.7	0.0105454	18.8	0.0130068
