# Supplementary material for: Kaposi’s sarcoma-associated herpesvirus induces specialised ribosomes to efficiently translate viral lytic mRNAs
Source: Nat Commun. 2023 Jan 18;14:300. doi: 10.1038/s41467-023-35914-5 (PMC9849454; doi:10.1038/s41467-023-35914-5)
Supplement: Supplementary file 7 — Source Data [file 41467_2023_35914_MOESM7_ESM.xlsx]

## Sheet: Fig. 2b
Fig. 2b Densitometry of immunblots from PNO1 bait protein Twin-Strep-tag® pulldowns.
	Latnet			Lytic
Protein	Rep. 1	Rep. 2	Rep. 3	Rep. 1	Rep. 2	Rep. 3
RPS19	1	1	1	1.0113	1.05428	1.52601
BUD23	1	1	1	2.29048	8.12267	2.45677
NOC4L	1	1	1	3.21678	3.15699	2.92753

## Sheet: Fig. 2c
Fig. 2c ΔΔCt values from RT-qPCR analysis of BUD23 mRNA
Repeat	Scrambled	shRNA 1	shRNA 2
1	1	0.142925	0.248847
2	1	0.126452	0.114097
3	1	0.214641	0.151774
4	1	0.255548	0.278999
5	1	0.183011	0.165511
6	1	0.101884	0.0847878
7	1	0.148668	0.100134

## Sheet: Fig. 2d 
	Fig. 2d Densitometery values from western blot analysis for BUD23 relative to GAPDH
	Repeat	Scrambled	shRNA 1	shRNA 2
	1	1	0.0670381	0.253501
	2	1	0.0756654	0.0618858
	3	1	0.047226	0.183606
	4	1	0.299042	0.345709
	5	1	0.0321667	0.0627893
	6	1	0.520235	0.64961
	7	1	0.1748	0.304559

## Sheet: Fig. 2e
Fig. 2e Cell proliferation assay
	Scrambled (Cell number)				shRNA 1 (Cell number)				shRNA 2 (Cell number)
Time point	Rep. 1	Rep. 2	Rep. 3	Rep. 4	Rep. 1	Rep. 2	Rep. 3	Rep. 4	Rep. 1	Rep. 2	Rep. 3	Rep. 4
0 hours	322500	205000	205000	205000	300500	210000	180000	180000	250500	260000	260000	260000
24 hours	487000	300500	325000	480000	430500	270000	455000	375000	415000	425000	615000	565000
48 hours	695000	720000	805000	880000	633000	535000	830000	955000	603500	600000	1090000	875000

## Sheet: Fig. 2f
Fig. 3f Fluorescence intensity measure at 488 nm by flow cytometry relative to Scr control
Repeat	Scrambled	shRNA 1	shRNA 2
1	1	1.11801	1.03538
2	1	1.17289	1.06281
3	1	0.939292	0.924447

## Sheet: Fig. 2g
Fig. 2g Polysome profile analysis - 254 nm absorbance vlaues of rRNA (mAu)
Distance (mm)	Scrambled	shRNA 1	shRNA 2
0	0.587775	0.025667	0.942333
0.03	0.639713	0.038561	0.943045
0.06	0.699973	0.055796	0.943846
0.09	0.751106	0.067491	0.944561
0.12	0.801229	0.075032	0.945316
0.15	0.849056	0.079313	0.945979
0.18	0.899134	0.081531	0.946283
0.21	0.93442	0.08271	0.945987
0.24	0.960999	0.083133	0.945091
0.27	0.981533	0.083331	0.94308
0.3	0.990828	0.083397	0.941186
0.33	0.998845	0.083462	0.938604
0.36	1.00277	0.083492	0.935185
0.39	1.0051	0.083449	0.932054
0.42	1.00666	0.083341	0.92837
0.45	1.00746	0.083214	0.92523
0.48	1.00807	0.082263	0.922056
0.51	1.00838	0.077939	0.91884
0.54	1.00863	0.067881	0.915628
0.57	1.00883	0.050783	0.911944
0.6	1.00897	0.036875	0.908829
0.63	1.00913	0.025769	0.905229
0.66	1.00925	0.020338	0.902252
0.69	1.00933	0.017685	0.899929
0.72	1.00939	0.015883	0.897068
0.75	1.00942	0.016689	0.895147
0.78	1.00942	0.02466	0.893686
0.81	1.00944	0.042728	0.892993
0.84	1.0095	0.072975	0.89264
0.87	1.00956	0.112799	0.892479
0.9	1.0096	0.158054	0.892349
0.93	1.00968	0.214301	0.892034
0.96	1.00975	0.26426	0.891502
0.99	1.0098	0.31527	0.890736
1.02	1.00981	0.375543	0.889636
1.05	1.00981	0.418935	0.888752
1.08	1.00984	0.480098	0.887393
1.11	1.00989	0.532893	0.886078
1.14	1.00993	0.594717	0.884305
1.17	1.00993	0.647888	0.882648
1.2	1.00988	0.701177	0.880948
1.23	1.0098	0.763559	0.878935
1.26	1.00978	0.807838	0.877433
1.29	1.00983	0.867291	0.875262
1.32	1.0099	0.9118	0.873441
1.32	1.00996	0.918359	0.873142
1.35	1.00998	0.946453	0.871652
1.38	1.01002	0.973383	0.869497
1.41	1.01005	0.987263	0.867553
1.44	1.01006	0.995352	0.865523
1.47	1.01006	0.999737	0.863415
1.5	1.01006	1.00188	0.861248
1.53	1.01009	1.00282	0.858644
1.56	1.01013	1.00289	0.856307
1.59	1.01013	1.00242	0.853404
1.62	1.01012	1.00163	0.850792
1.65	1.01012	1.00077	0.848573
1.68	1.01013	0.999386	0.845409
1.71	1.01016	0.998013	0.842602
1.74	1.01017	0.996125	0.839139
1.77	1.01016	0.994283	0.836024
1.8	1.01016	0.9919	0.832305
1.83	1.01017	0.990045	0.829581
1.86	1.0102	0.98762	0.8262
1.89	1.0102	0.984443	0.822023
1.92	1.01019	0.981349	0.818242
1.95	1.01019	0.977405	0.813627
1.98	1.0102	0.973857	0.809543
2.01	1.01022	0.970804	0.806038
2.04	1.01023	0.966338	0.800931
2.07	1.01019	0.962333	0.796365
2.1	1.01008	0.957458	0.79086
2.13	1.00978	0.953157	0.786034
2.16	1.00942	0.948859	0.781132
2.19	1.00877	0.944504	0.776122
2.22	1.00768	0.939981	0.771023
2.25	1.00647	0.934485	0.764999
2.28	1.00476	0.92964	0.759781
2.31	1.00295	0.923818	0.753595
2.34	1.00078	0.918659	0.748237
2.37	0.998301	0.913441	0.743744
2.4	0.995661	0.908279	0.737415
2.43	0.992368	0.90328	0.731994
2.46	0.989253	0.897645	0.725683
2.49	0.985201	0.892881	0.720246
2.52	0.981405	0.888093	0.714797
2.55	0.977995	0.882421	0.708475
2.58	0.972863	0.878253	0.703986
2.61	0.968209	0.872242	0.69773
2.64	0.962508	0.866937	0.692367
2.67	0.957414	0.86148	0.686992
2.7	0.952164	0.854822	0.680734
2.73	0.946843	0.848887	0.675386
2.76	0.941498	0.842897	0.670043
2.79	0.935191	0.837024	0.664738
2.82	0.929691	0.831218	0.659472
2.85	0.924121	0.824365	0.653377
2.88	0.917531	0.818316	0.648164
2.91	0.911812	0.811022	0.64212
2.94	0.906014	0.805683	0.636964
2.97	0.900095	0.798067	0.631822
3	0.894059	0.791358	0.626628
3.03	0.886892	0.784473	0.621425
3.06	0.880626	0.776279	0.615359
3.09	0.873181	0.76924	0.610153
3.12	0.867753	0.762294	0.604046
3.15	0.859962	0.755463	0.599664
3.18	0.853117	0.748765	0.594409
3.21	0.846141	0.741156	0.588354
3.24	0.837873	0.734779	0.583192
3.27	0.830755	0.72735	0.577137
3.3	0.823648	0.72079	0.571913
3.33	0.816505	0.715144	0.567565
3.36	0.809316	0.707134	0.561524
3.39	0.80088	0.700343	0.556381
3.42	0.793643	0.692665	0.550377
3.45	0.7852	0.686286	0.545222
3.48	0.779154	0.679049	0.539246
3.51	0.7719	0.674014	0.535059
3.54	0.763407	0.66807	0.530116
3.57	0.756124	0.661183	0.5244
3.6	0.747671	0.655254	0.519479
3.63	0.740479	0.648251	0.5138
3.66	0.732135	0.642231	0.509083
3.69	0.72624	0.636249	0.504528
3.72	0.719195	0.6303	0.500092
3.75	0.711	0.624321	0.495735
3.78	0.704	0.617335	0.490743
3.81	0.695886	0.611419	0.486522
3.84	0.688949	0.605646	0.48234
3.87	0.683178	0.599113	0.477495
3.9	0.675081	0.594557	0.474079
3.93	0.668197	0.588216	0.469416
3.96	0.660216	0.582732	0.465542
3.99	0.653396	0.577243	0.461777
4.02	0.646581	0.570894	0.457453
4.05	0.639786	0.565597	0.45378
4.08	0.633015	0.560503	0.450153
4.11	0.625114	0.55559	0.446613
4.14	0.618366	0.550002	0.442596
4.17	0.61172	0.545235	0.439261
4.2	0.60412	0.540428	0.43599
4.23	0.597721	0.534763	0.432252
4.26	0.591445	0.530708	0.429645
4.29	0.585284	0.525128	0.426099
4.32	0.578225	0.520451	0.423138
4.35	0.572247	0.51582	0.420237
4.38	0.566322	0.510391	0.416898
4.41	0.559534	0.505667	0.414072
4.44	0.554744	0.500956	0.411303
4.47	0.54805	0.496349	0.408582
4.5	0.542263	0.491843	0.405905
4.53	0.536461	0.486614	0.402859
4.56	0.529716	0.482071	0.400319
4.59	0.524002	0.476662	0.397456
4.62	0.518323	0.471971	0.395042
4.65	0.512688	0.467237	0.392627
4.68	0.507054	0.462533	0.390235
4.71	0.500469	0.457899	0.387907
4.74	0.494882	0.45257	0.385238
4.77	0.488443	0.448044	0.382946
4.8	0.483866	0.44277	0.380234
4.83	0.477435	0.438996	0.378302
4.86	0.471863	0.434482	0.376044
4.89	0.466236	0.429263	0.373511
4.92	0.459653	0.424879	0.371378
4.95	0.454069	0.419891	0.368883
4.98	0.4477	0.415715	0.366752
5.01	0.443262	0.411555	0.364608
5.04	0.438043	0.407402	0.362457
5.07	0.432054	0.403305	0.360306
5.1	0.426949	0.398615	0.357782
5.13	0.421022	0.394644	0.355591
5.16	0.416091	0.390698	0.353354
5.19	0.412129	0.38607	0.350694
5.22	0.406759	0.382749	0.348786
5.25	0.402249	0.378147	0.34611
5.28	0.397058	0.374299	0.343784
5.31	0.392666	0.369892	0.341029
5.34	0.388389	0.366154	0.338655
5.37	0.38424	0.362454	0.336269
5.4	0.380217	0.358809	0.333881
5.43	0.375684	0.355195	0.33148
5.46	0.371941	0.350997	0.32866
5.49	0.367699	0.347419	0.326205
5.52	0.364144	0.34389	0.32374
5.55	0.36125	0.339885	0.320852
5.58	0.357301	0.337091	0.318768
5.61	0.353986	0.333174	0.315883
5.64	0.350159	0.329799	0.313481
5.67	0.347002	0.326425	0.311111
5.7	0.344017	0.322567	0.308345
5.73	0.340698	0.31939	0.305944
5.76	0.338366	0.315788	0.303051
5.79	0.335102	0.313252	0.301001
5.82	0.332308	0.309787	0.298202
5.85	0.32951	0.306877	0.295834
5.88	0.326205	0.303998	0.293461
5.91	0.323345	0.300701	0.29066
5.94	0.320468	0.297897	0.288245
5.97	0.317573	0.295096	0.285853
6	0.314163	0.292373	0.283525
6.03	0.311213	0.289742	0.281238
6.06	0.308291	0.286719	0.278559
6.09	0.304974	0.28417	0.276237
6.12	0.302247	0.281262	0.273556
6.15	0.299583	0.279217	0.271637
6.18	0.296909	0.276807	0.269331
6.21	0.294192	0.274008	0.266663
6.24	0.291052	0.271603	0.264455
6.27	0.28843	0.268823	0.261953
6.3	0.28543	0.266457	0.259859
6.33	0.283312	0.264512	0.257782
6.36	0.280756	0.261846	0.255712
6.39	0.277773	0.259574	0.253687
6.42	0.275284	0.256924	0.251415
6.45	0.272476	0.25471	0.249523
6.48	0.270173	0.252216	0.247343
6.51	0.268303	0.250117	0.245446
6.54	0.2657	0.248367	0.243866
6.57	0.263483	0.245903	0.24169
6.6	0.260938	0.243812	0.239847
6.63	0.258768	0.241448	0.237754
6.66	0.256281	0.239495	0.236043
6.69	0.25456	0.237597	0.234344
6.72	0.25251	0.235726	0.232669
6.75	0.250105	0.233898	0.231042
6.78	0.248028	0.23188	0.229196
6.81	0.245589	0.230206	0.227621
6.84	0.243535	0.22856	0.226043
6.87	0.241516	0.226662	0.224202
6.9	0.2395	0.22506	0.222919
6.93	0.237486	0.22348	0.221144
6.96	0.23512	0.221926	0.219615
6.99	0.23311	0.22015	0.217798
7.02	0.231136	0.218646	0.216232
7.05	0.228941	0.217154	0.214704
7.08	0.227453	0.215403	0.21297
7.11	0.225407	0.214209	0.211752
7.14	0.22364	0.212605	0.210044
7.17	0.221571	0.211208	0.208604
7.2	0.219834	0.2098	0.207191
7.23	0.218175	0.208136	0.20561
7.26	0.216577	0.206721	0.204279
7.29	0.214983	0.205307	0.202966
7.32	0.21314	0.203879	0.201694
7.35	0.211571	0.202438	0.20046
7.38	0.211306	0.200758	0.199066
7.41	0.209971	0.199388	0.19788
7.44	0.208071	0.197918	0.196487
7.47	0.206751	0.196901	0.195505
7.5	0.205075	0.195658	0.194363
7.53	0.203806	0.194194	0.193115
7.56	0.202561	0.193011	0.192051
7.59	0.201034	0.191694	0.190838
7.62	0.199692	0.190554	0.189813
7.65	0.198125	0.189393	0.188827
7.68	0.197029	0.188267	0.187859
7.71	0.195765	0.187222	0.186867
7.74	0.1943	0.186021	0.185715
7.77	0.192998	0.18494	0.184754
7.8	0.191458	0.183641	0.183638
7.83	0.190161	0.182569	0.182681
7.86	0.18892	0.181744	0.181852
7.89	0.187702	0.180646	0.180653
7.92	0.186454	0.179684	0.179633
7.95	0.185008	0.178507	0.17845
7.98	0.183768	0.1775	0.177473
8.01	0.182335	0.176545	0.176507
8.04	0.181341	0.175617	0.175478
8.07	0.180164	0.174675	0.174429
8.1	0.178857	0.17353	0.173276
8.13	0.177798	0.17255	0.172361
8.16	0.176588	0.171489	0.171318
8.19	0.175582	0.170629	0.170398
8.22	0.174574	0.169757	0.169486
8.25	0.173527	0.168855	0.168612
8.28	0.172522	0.167927	0.167797
8.31	0.171411	0.166869	0.166879
8.34	0.170455	0.165994	0.166084
8.37	0.16934	0.165137	0.165229
8.4	0.168381	0.164165	0.164173
8.43	0.167607	0.163482	0.163478
8.46	0.166619	0.162503	0.162635
8.49	0.165776	0.161643	0.161967
8.52	0.164738	0.160773	0.16129
8.55	0.163848	0.15978	0.160463
8.58	0.162984	0.159023	0.159756
8.61	0.162181	0.158359	0.159061
8.64	0.161459	0.157718	0.158373
8.67	0.160633	0.157081	0.157663
8.7	0.159866	0.156276	0.156805
8.73	0.159033	0.155553	0.156059
8.76	0.158012	0.154735	0.155234
8.79	0.157298	0.154183	0.154652
8.82	0.15634	0.153477	0.153791
8.85	0.155529	0.152876	0.153022
8.88	0.154708	0.15227	0.152245
8.91	0.153725	0.151595	0.151389
8.94	0.152865	0.151038	0.150692
8.97	0.15202	0.150497	0.149994
9	0.151192	0.149961	0.149255
9	0.150242	0.149869	0.149129
9.03	0.149416	0.149411	0.148497
9.06	0.148586	0.148773	0.147668
9.09	0.147685	0.148315	0.146989
9.12	0.146953	0.147861	0.146236
9.15	0.146207	0.147451	0.145638
9.18	0.145452	0.147092	0.145133
9.21	0.144716	0.146602	0.144407
9.24	0.143914	0.146226	0.143796
9.27	0.143214	0.145831	0.14308
9.3	0.142388	0.145452	0.14242
9.33	0.14183	0.144943	0.141693
9.36	0.141203	0.144607	0.141251
9.39	0.140515	0.144253	0.140747
9.42	0.139936	0.143871	0.14013
9.45	0.139219	0.143528	0.139598
9.48	0.138596	0.143095	0.139016
9.51	0.137919	0.142709	0.138533
9.54	0.13747	0.142434	0.138112
9.57	0.136977	0.142109	0.137473
9.6	0.136425	0.141824	0.136902
9.63	0.135927	0.141489	0.136255
9.66	0.135304	0.141205	0.135714
9.69	0.13475	0.140935	0.135191
9.72	0.134274	0.14071	0.134552
9.75	0.133624	0.140498	0.134059
9.78	0.133086	0.140193	0.133332
9.81	0.132485	0.139878	0.132688
9.84	0.131972	0.13954	0.132133
9.87	0.131453	0.139186	0.131564
9.9	0.130914	0.138928	0.131068
9.93	0.130397	0.138647	0.130603
9.96	0.129864	0.138338	0.130173
9.99	0.129442	0.13796	0.129688
10.02	0.12898	0.137602	0.129269
10.05	0.128335	0.137216	0.128833
10.08	0.127845	0.136693	0.128352
10.11	0.127277	0.136277	0.128046
10.14	0.126922	0.135656	0.127621
10.17	0.126508	0.135105	0.127275
10.2	0.126075	0.134565	0.126938
10.23	0.125564	0.1339	0.126549
10.26	0.124995	0.133282	0.126265
10.29	0.124632	0.132544	0.12603
10.32	0.124175	0.132027	0.125794
10.35	0.123832	0.131402	0.125501
10.38	0.123471	0.1307	0.125119
10.41	0.123044	0.130097	0.124839
10.44	0.122687	0.12938	0.124594
10.47	0.122337	0.128784	0.124392
10.5	0.121978	0.128221	0.124153
10.53	0.121604	0.127661	0.123872
10.56	0.121155	0.127096	0.123623
10.59	0.120806	0.126468	0.12339
10.62	0.120421	0.125977	0.123195
10.65	0.120148	0.125455	0.122938
10.68	0.119769	0.125079	0.122722
10.71	0.119412	0.124551	0.122414
10.74	0.119082	0.123877	0.122089
10.77	0.118746	0.123388	0.121883
10.8	0.118451	0.122897	0.121621
10.83	0.118077	0.122546	0.121355
10.86	0.11778	0.122319	0.121155
10.89	0.117408	0.12201	0.120966
10.92	0.117035	0.121748	0.120897
10.95	0.116751	0.121482	0.120821
10.98	0.116367	0.121227	0.120724
11.01	0.11602	0.120935	0.120618
11.04	0.115736	0.12056	0.120519
11.07	0.115339	0.120273	0.120403
11.1	0.115037	0.119912	0.120269
11.13	0.114729	0.119625	0.120153
11.16	0.114458	0.11927	0.120031
11.19	0.114174	0.118946	0.119961
11.22	0.113903	0.118599	0.119874
11.25	0.113633	0.118281	0.119782
11.28	0.113325	0.117994	0.119685
11.31	0.113064	0.117642	0.119568
11.34	0.112781	0.117344	0.119492
11.37	0.11257	0.117036	0.119411
11.4	0.112398	0.116653	0.119308
11.43	0.112139	0.116412	0.119208
11.46	0.111947	0.116102	0.119049
11.49	0.111774	0.115806	0.118917
11.52	0.111593	0.115498	0.118779
11.55	0.111341	0.11516	0.118588
11.58	0.111043	0.114914	0.118424
11.61	0.110892	0.114618	0.118229
11.64	0.11077	0.114369	0.118091
11.67	0.110685	0.113944	0.117885
11.7	0.110548	0.113541	0.117687
11.73	0.110309	0.113178	0.117517
11.76	0.110084	0.112862	0.117335
11.79	0.109903	0.112692	0.117181
11.82	0.109797	0.112589	0.117055
11.85	0.109712	0.112513	0.116918
11.88	0.1096	0.112415	0.116789
11.91	0.109473	0.112274	0.116683
11.94	0.109337	0.112145	0.11661
11.97	0.10926	0.112006	0.116534
12	0.109167	0.111906	0.116488
12.03	0.109073	0.111806	0.116416
12.06	0.108924	0.111685	0.116323
12.09	0.108748	0.111536	0.116253
12.12	0.10865	0.111417	0.116207
12.15	0.108575	0.111371	0.116201
12.18	0.108547	0.111329	0.116185
12.21	0.108552	0.11127	0.116107
12.24	0.10852	0.1112	0.116052
12.27	0.108528	0.111032	0.116055
12.3	0.108582	0.110919	0.116091
12.33	0.108623	0.110883	0.116113
12.36	0.108639	0.11085	0.116058
12.39	0.108636	0.110777	0.115953
12.42	0.108675	0.110621	0.115869
12.45	0.108772	0.110494	0.115929
12.48	0.108845	0.110437	0.116023
12.51	0.108902	0.110425	0.116045
12.54	0.108946	0.110406	0.115969
12.57	0.108978	0.110352	0.115896
12.6	0.109067	0.110249	0.11588
12.63	0.109208	0.110164	0.115883
12.66	0.109373	0.110141	0.115871
12.69	0.109462	0.110125	0.115869
12.72	0.109479	0.110084	0.115899
12.75	0.109511	0.110061	0.11595
12.78	0.109601	0.109974	0.11604
12.81	0.109731	0.109887	0.116077
12.84	0.109844	0.109855	0.116064
12.87	0.109936	0.109838	0.116031
12.9	0.110014	0.109819	0.11604
12.93	0.110123	0.109792	0.116074
12.96	0.110318	0.109797	0.11608
12.99	0.110444	0.109825	0.116077
13.02	0.110553	0.109825	0.116079
13.05	0.110575	0.109825	0.116072
13.08	0.110582	0.109868	0.116074
13.11	0.110674	0.10993	0.11608
13.14	0.110846	0.109982	0.11608
13.17	0.111091	0.110033	0.116079
13.2	0.111316	0.110087	0.11608
13.23	0.111494	0.110088	0.116075
13.26	0.11167	0.110063	0.116053
13.29	0.111804	0.110179	0.115964
13.32	0.112018	0.110315	0.11588
13.35	0.112233	0.110475	0.115826
13.38	0.11244	0.110647	0.115787
13.41	0.112596	0.110786	0.115688
13.44	0.112713	0.110877	0.115558
13.47	0.112827	0.110961	0.115462
13.5	0.112922	0.111105	0.115398
13.53	0.11304	0.1113	0.115352
13.56	0.113205	0.111517	0.115252
13.59	0.113281	0.111703	0.115121
13.62	0.113381	0.111771	0.115064
13.65	0.113516	0.111855	0.115016
13.68	0.113663	0.11199	0.114957
13.71	0.113804	0.112118	0.11487
13.74	0.113896	0.112304	0.11471
13.77	0.113993	0.112421	0.114575
13.8	0.114094	0.112494	0.114397
13.83	0.114209	0.112575	0.114256
13.86	0.114264	0.112683	0.114107
13.89	0.114259	0.112788	0.11393
13.92	0.114247	0.112884	0.113758
13.95	0.114309	0.112945	0.113669
13.98	0.114401	0.112961	0.113655
14.01	0.114483	0.113064	0.113584
14.04	0.114559	0.113186	0.113449
14.07	0.114608	0.113254	0.113333
14.1	0.114678	0.113279	0.113219
14.13	0.114815	0.11326	0.113151
14.16	0.114933	0.113256	0.11303
14.19	0.115064	0.113322	0.112857
14.22	0.115108	0.113405	0.112616
14.25	0.115162	0.113439	0.112391
14.28	0.115298	0.113455	0.11226
14.31	0.115422	0.113441	0.112133
14.34	0.115547	0.113463	0.111982
14.37	0.115606	0.113511	0.111814
14.4	0.115587	0.113538	0.111616
14.43	0.115601	0.113531	0.111468
14.46	0.115723	0.113533	0.11133
14.49	0.115952	0.113528	0.111211
14.52	0.116134	0.113522	0.111084
14.55	0.116269	0.113527	0.110938
14.58	0.116326	0.113522	0.110791
14.61	0.116329	0.113516	0.110623
14.64	0.116316	0.113487	0.110494
14.67	0.116331	0.113384	0.110314
14.7	0.116421	0.1133	0.110149
14.73	0.116543	0.113233	0.109947
14.76	0.116602	0.113144	0.109719
14.79	0.116654	0.113103	0.109544
14.82	0.1167	0.113087	0.109376
14.85	0.116719	0.113026	0.109218
14.88	0.116734	0.112964	0.109032
14.91	0.116719	0.112972	0.108829
14.94	0.116676	0.112997	0.108666
14.97	0.116613	0.112976	0.108439
15	0.116523	0.112908	0.10822
15.03	0.116418	0.112818	0.108042
15.06	0.116402	0.112678	0.10779
15.09	0.116332	0.112626	0.107605
15.12	0.116255	0.112612	0.107435
15.15	0.116159	0.112556	0.10727
15.18	0.11601	0.112429	0.107069
15.21	0.115904	0.112299	0.10694
15.24	0.115782	0.112177	0.106775
15.27	0.115601	0.112098	0.106558
15.3	0.115458	0.11202	0.10638
15.33	0.115301	0.11189	0.106193
15.36	0.115151	0.111769	0.106079
15.39	0.114975	0.111658	0.105962
15.42	0.114746	0.11152	0.105709
15.45	0.114513	0.111438	0.10548
15.48	0.114278	0.11131	0.105257
15.51	0.114074	0.111157	0.105129
15.54	0.113852	0.110984	0.105023
15.57	0.113696	0.110808	0.104866
15.6	0.113443	0.110656	0.104604
15.63	0.113114	0.110469	0.104309
15.66	0.112938	0.110275	0.104143
15.69	0.112807	0.110068	0.103993
15.72	0.112699	0.109833	0.103767
15.75	0.112543	0.109601	0.103515
15.78	0.112304	0.109368	0.103278
15.81	0.11206	0.109157	0.103086
15.84	0.11183	0.108905	0.102874
15.87	0.11167	0.108653	0.10266
15.9	0.111536	0.108417	0.102381
15.93	0.111341	0.10816	0.102081
15.96	0.111141	0.107998	0.101924
15.99	0.110896	0.107779	0.101726
16.02	0.110775	0.107603	0.101516
16.05	0.110655	0.107406	0.101237
16.08	0.11049	0.107059	0.100921
16.11	0.110253	0.106767	0.10068
16.14	0.109976	0.106558	0.100447
16.17	0.109789	0.106357	0.100209
16.2	0.109514	0.106122	0.099944
16.23	0.109338	0.105757	0.099594
16.26	0.109178	0.105426	0.099315
16.29	0.109007	0.10504	0.098988
16.32	0.108886	0.104774	0.098688
16.35	0.108782	0.104419	0.098378
16.38	0.10867	0.104128	0.098087
16.41	0.108494	0.103843	0.097926
16.44	0.108223	0.103549	0.097824
16.47	0.108022	0.103323	0.097691
16.5	0.107819	0.103043	0.097458
16.53	0.107678	0.102799	0.097282
16.56	0.10747	0.102468	0.096995
16.59	0.107267	0.102071	0.096727
16.62	0.107094	0.101775	0.096544
16.65	0.106923	0.101465	0.096286
16.68	0.106761	0.101175	0.095999
16.68	0.106594	0.101123	0.095951
16.71	0.10642	0.100899	0.095756
16.74	0.106203	0.100455	0.095417
16.77	0.105968	0.100095	0.09515
16.8	0.105803	0.099775	0.094903
16.83	0.105554	0.099521	0.094684
16.86	0.10531	0.099232	0.094435
16.89	0.105124	0.09885	0.094165
16.92	0.104866	0.098546	0.093858
16.95	0.104622	0.098167	0.093512
16.98	0.104353	0.097878	0.093255
17.01	0.104119	0.097521	0.09299
17.04	0.103873	0.097218	0.092793
17.07	0.103637	0.096892	0.092578
17.1	0.10338	0.096584	0.092354
17.13	0.103047	0.096311	0.09214
17.16	0.102747	0.095954	0.091897
17.19	0.102444	0.095608	0.091701
17.22	0.102219	0.095234	0.091463
17.25	0.102032	0.094776	0.091188
17.28	0.101676	0.094528	0.091011
17.31	0.101351	0.094271	0.09079
17.34	0.10109	0.094042	0.090654
17.37	0.100925	0.09377	0.090519
17.4	0.100758	0.093417	0.090275
17.43	0.100465	0.093136	0.090051
17.46	0.100159	0.092862	0.089848
17.49	0.099802	0.092578	0.089666
17.52	0.099656	0.092283	0.089452
17.55	0.099567	0.09204	0.08925
17.58	0.099459	0.091739	0.089062
17.61	0.099326	0.09138	0.08887
17.64	0.099152	0.091109	0.088738
17.67	0.098961	0.090873	0.088554
17.7	0.098725	0.090665	0.088389
17.73	0.098511	0.090459	0.088192
17.76	0.098327	0.090164	0.087955
17.79	0.09814	0.08988	0.087721
17.82	0.097956	0.089553	0.087423
17.85	0.09768	0.089342	0.08723
17.88	0.097461	0.08912	0.086944
17.91	0.097226	0.088847	0.086668
17.94	0.096918	0.088565	0.086605
17.97	0.096633	0.088278	0.086641
18	0.096308	0.08808	0.086656
18.03	0.095973	0.087924	0.086592
18.06	0.095669	0.087694	0.086381
18.09	0.095312	0.087457	0.086213
18.12	0.095001	0.087084	0.086123
18.15	0.0946	0.086824	0.086086
18.18	0.094268	0.086635	0.086039
18.21	0.094027	0.086464	0.085972
18.24	0.093718	0.086307	0.085879
18.27	0.093486	0.086032	0.085772
18.3	0.093231	0.085836	0.085755
18.33	0.092998	0.085701	0.085752
18.36	0.092778	0.085572	0.085734
18.39	0.092644	0.08539	0.085709
18.42	0.092497	0.08516	0.085671
18.45	0.092346	0.08493	0.085663
18.48	0.092199	0.084753	0.085688
18.51	0.092	0.084632	0.085707
18.54	0.091843	0.084475	0.085734
18.57	0.091737	0.084262	0.085763
18.6	0.091625	0.084126	0.085839
18.63	0.091528	0.083901	0.085996
18.66	0.09131	0.083712	0.086115
18.69	0.091136	0.08356	0.086229
18.72	0.091031	0.083389	0.086345
18.75	0.090977	0.083155	0.086467
18.78	0.09092	0.082933	0.086624
18.81	0.090757	0.082829	0.086827
18.84	0.090554	0.082781	0.08709
18.87	0.090383	0.082711	0.08738
18.9	0.090308	0.082607	0.087699
18.93	0.090269	0.082462	0.088053
18.96	0.0902	0.082331	0.088353
18.99	0.090054	0.082236	0.088676
19.02	0.089918	0.082147	0.089052
19.05	0.089907	0.082056	0.089469
19.08	0.089931	0.081947	0.089958
19.11	0.089931	0.081831	0.09031
19.14	0.089875	0.081736	0.090733
19.17	0.089661	0.08168	0.091076
19.2	0.089488	0.081601	0.091563
19.23	0.089436	0.081531	0.092208
19.26	0.089434	0.081489	0.092716
19.29	0.089458	0.081403	0.093206
19.32	0.089455	0.081352	0.093712
19.35	0.089471	0.081341	0.094329
19.38	0.089561	0.081357	0.094987
19.41	0.089698	0.081403	0.095677
19.44	0.089785	0.081435	0.096485
19.47	0.089821	0.081412	0.097137
19.5	0.089801	0.081436	0.09797
19.53	0.089813	0.081508	0.09862
19.56	0.089858	0.08162	0.099393
19.59	0.089915	0.081757	0.100279
19.62	0.089974	0.081841	0.101034
19.65	0.090027	0.081918	0.101898
19.68	0.090188	0.082055	0.102668
19.71	0.090357	0.082272	0.103449
19.74	0.090565	0.082508	0.104217
19.77	0.090798	0.082689	0.104978
19.8	0.090995	0.082875	0.105906
19.83	0.091209	0.083056	0.106694
19.86	0.091464	0.083347	0.107617
19.89	0.091724	0.083626	0.108399
19.92	0.092103	0.083856	0.109038
19.95	0.09249	0.08418	0.109957
19.98	0.093061	0.084462	0.110737
20.01	0.093563	0.084748	0.111563
20.04	0.094176	0.085044	0.112269
20.07	0.094646	0.085417	0.113037
20.1	0.095214	0.085825	0.113836
20.13	0.095905	0.086227	0.114604
20.16	0.096522	0.086649	0.1154
20.19	0.097202	0.087093	0.116093
20.22	0.0978	0.087629	0.116827
20.25	0.098444	0.088226	0.117701
20.28	0.099129	0.088684	0.11844
20.31	0.099792	0.089168	0.119146
20.34	0.100544	0.089691	0.119767
20.37	0.101234	0.090321	0.12038
20.4	0.101986	0.091131	0.121104
20.43	0.102913	0.091815	0.121723
20.46	0.103573	0.092624	0.122421
20.49	0.104395	0.093206	0.122881
20.52	0.105059	0.093957	0.123447
20.55	0.105833	0.094603	0.123945
20.58	0.106834	0.095331	0.124524
20.61	0.107695	0.096214	0.125203
20.64	0.108513	0.096977	0.125712
20.67	0.109267	0.097738	0.12614
20.7	0.110153	0.098428	0.126478
20.73	0.110954	0.099128	0.126831
20.76	0.11173	0.100079	0.127337
20.79	0.112586	0.100964	0.127778
20.82	0.113324	0.101963	0.128238
20.85	0.114098	0.102623	0.128519
20.88	0.114951	0.103361	0.128779
20.91	0.115847	0.10426	0.129057
20.94	0.116865	0.105097	0.12935
20.97	0.117669	0.106092	0.129705
21	0.118518	0.106916	0.129989
21.03	0.119086	0.107808	0.130251
21.06	0.119813	0.108425	0.130474
21.09	0.120706	0.109226	0.130693
21.12	0.121436	0.110196	0.130958
21.15	0.122231	0.111002	0.131147
21.18	0.122884	0.111887	0.131342
21.21	0.123477	0.11261	0.131493
21.24	0.124091	0.113197	0.131558
21.27	0.124773	0.114041	0.131634
21.3	0.125518	0.114786	0.13173
21.33	0.126115	0.115615	0.131834
21.36	0.126773	0.116302	0.13191
21.39	0.127214	0.116979	0.131946
21.42	0.127754	0.117603	0.131897
21.45	0.128384	0.118186	0.131848
21.48	0.128892	0.118867	0.131857
21.51	0.129472	0.119441	0.131905
21.54	0.129951	0.120023	0.131949
21.57	0.13036	0.120681	0.131943
21.6	0.13076	0.121146	0.131853
21.63	0.13119	0.121583	0.131762
21.66	0.131694	0.122048	0.131737
21.69	0.132095	0.122614	0.131718
21.72	0.132411	0.12309	0.131632
21.75	0.132712	0.123479	0.131486
21.78	0.132934	0.123824	0.131324
21.81	0.133259	0.124058	0.131236
21.84	0.133599	0.124422	0.131096
21.87	0.133962	0.124781	0.13096
21.9	0.13416	0.125117	0.130798
21.93	0.134319	0.125369	0.130543
21.96	0.134509	0.125569	0.130355
21.99	0.134739	0.125823	0.130205
22.02	0.134986	0.126086	0.130032
22.05	0.135093	0.126284	0.129807
22.08	0.135151	0.126392	0.129447
22.11	0.135291	0.126476	0.129169
22.14	0.135416	0.126644	0.12892
22.17	0.135567	0.126771	0.12873
22.2	0.135614	0.1269	0.12844
22.23	0.135584	0.126927	0.128176
22.26	0.135553	0.12686	0.127881
22.29	0.135543	0.126809	0.127547
22.32	0.135513	0.126809	0.127296
22.35	0.135475	0.126798	0.126976
22.38	0.13535	0.126763	0.126714
22.41	0.135254	0.126644	0.126341
22.44	0.135248	0.126471	0.125907
22.47	0.135223	0.126365	0.12559
22.5	0.135147	0.126279	0.125279
22.53	0.135023	0.126172	0.12506
22.56	0.134825	0.126027	0.124865
22.59	0.134633	0.125724	0.124495
22.62	0.134461	0.12548	0.124161
22.65	0.134285	0.125249	0.123818
22.68	0.133983	0.12502	0.123521
22.71	0.133935	0.124757	0.123223
22.74	0.133713	0.124459	0.122928
22.77	0.133432	0.124089	0.122541
22.8	0.13311	0.123693	0.122077
22.83	0.132907	0.123422	0.121759
22.86	0.132663	0.123093	0.121436
22.89	0.132403	0.122755	0.121157
22.92	0.132079	0.122421	0.120832
22.95	0.131759	0.121948	0.120486
22.98	0.131445	0.121598	0.120167
23.01	0.131055	0.121192	0.11981
23.04	0.130771	0.120802	0.119514
23.07	0.130449	0.120399	0.119212
23.1	0.130098	0.11989	0.118773
23.13	0.129778	0.119538	0.118462
23.16	0.129288	0.119054	0.118074
23.19	0.128912	0.118622	0.117782
23.22	0.128554	0.11818	0.117481
23.25	0.128232	0.117622	0.117059
23.28	0.127918	0.117193	0.116689
23.31	0.127615	0.116833	0.116362
23.34	0.127266	0.116481	0.116101
23.37	0.126835	0.116052	0.115809
23.4	0.126492	0.115666	0.115519
23.43	0.126119	0.115227	0.115173
23.46	0.125656	0.1147	0.114799
23.49	0.125268	0.114269	0.114572
23.52	0.124908	0.113853	0.114282
23.55	0.124578	0.113457	0.114037
23.58	0.124157	0.113029	0.11378
23.61	0.123712	0.112451	0.113444
23.64	0.123282	0.111982	0.113206
23.67	0.122862	0.111494	0.112991
23.7	0.122592	0.111173	0.11284
23.73	0.122237	0.110789	0.112654
23.76	0.121896	0.11032	0.112418
23.79	0.121434	0.109881	0.112196
23.82	0.120927	0.1094	0.112064
23.85	0.120626	0.109034	0.112066
23.88	0.12037	0.108743	0.112077
23.91	0.120067	0.108341	0.112066
23.94	0.119517	0.107908	0.112049
23.97	0.118619	0.107294	0.112023
24	0.118039	0.106883	0.112101
24.03	0.117726	0.106571	0.112421
24.06	0.117639	0.106339	0.112746
24.09	0.117565	0.106019	0.113205
24.12	0.117365	0.105611	0.113822
24.15	0.117024	0.105197	0.114359
24.18	0.116708	0.104791	0.115119
24.21	0.116556	0.104496	0.115945
24.24	0.116331	0.104168	0.116748
24.27	0.11612	0.103832	0.118018
24.3	0.115815	0.103494	0.119225
24.33	0.115503	0.103143	0.120752
24.33	0.115287	0.103097	0.120986
24.36	0.114978	0.102882	0.122229
24.39	0.114688	0.102604	0.12388
24.42	0.114462	0.102243	0.126081
24.45	0.114133	0.101986	0.127821
24.48	0.113872	0.101622	0.130363
24.51	0.113649	0.10134	0.132695
24.54	0.113546	0.101053	0.135695
24.57	0.113482	0.10082	0.138464
24.6	0.113371	0.100645	0.141372
24.63	0.113297	0.100531	0.144394
24.66	0.113278	0.100373	0.147538
24.69	0.113221	0.100173	0.1515
24.72	0.113173	0.100098	0.1552
24.75	0.113225	0.100082	0.159106
24.78	0.113332	0.100089	0.163818
24.81	0.113522	0.100071	0.167963
24.84	0.113795	0.099987	0.172171
24.87	0.114218	0.099938	0.176526
24.9	0.114651	0.099965	0.181087
24.93	0.115119	0.10006	0.186562
24.96	0.115666	0.10019	0.191309
24.99	0.11612	0.100368	0.196904
25.02	0.116937	0.100479	0.200925
25.05	0.117828	0.100701	0.20583
25.08	0.118829	0.100793	0.211647
25.11	0.120001	0.100152	0.216635
25.14	0.121032	0.09924	0.222432
25.17	0.122272	0.098774	0.227363
25.2	0.123804	0.098912	0.232338
25.23	0.125567	0.09954	0.23733
25.26	0.127837	0.100444	0.242268
25.29	0.129873	0.101657	0.247915
25.32	0.132324	0.102702	0.252679
25.35	0.134251	0.104284	0.258089
25.38	0.13725	0.105492	0.261911
25.41	0.140028	0.107154	0.266449
25.44	0.142938	0.109391	0.271587
25.47	0.14651	0.111452	0.275847
25.5	0.149742	0.113869	0.280675
25.53	0.153197	0.116497	0.284667
25.56	0.156836	0.119231	0.288567
25.59	0.160619	0.122194	0.292392
25.62	0.16522	0.125309	0.296119
25.65	0.169319	0.129064	0.300314
25.68	0.174217	0.132146	0.303737
25.71	0.178562	0.13656	0.30743
25.74	0.182258	0.140374	0.310447
25.77	0.187555	0.143724	0.312922
25.8	0.192238	0.148589	0.316328
25.83	0.197832	0.15287	0.31913
25.86	0.202658	0.157644	0.322197
25.89	0.208369	0.162392	0.324589
25.92	0.212494	0.167045	0.326863
25.95	0.217481	0.171868	0.329079
25.98	0.22336	0.176804	0.331237
26.01	0.228384	0.182618	0.333623
26.04	0.234105	0.187184	0.335526
26.07	0.23898	0.192571	0.337261
26.1	0.243898	0.198343	0.339143
26.13	0.248827	0.202569	0.340396
26.16	0.253726	0.208621	0.342047
26.19	0.259298	0.213325	0.343432
26.22	0.26398	0.218762	0.344745
26.25	0.268609	0.224491	0.346221
26.28	0.273897	0.22934	0.347411
26.31	0.277559	0.234925	0.348672
26.34	0.282466	0.238395	0.349476
26.37	0.286567	0.24421	0.350439
26.4	0.290657	0.248627	0.35122
26.43	0.295318	0.252965	0.352013
26.46	0.299144	0.257991	0.352868
26.49	0.302772	0.262176	0.353487
26.52	0.306174	0.265776	0.353972
26.55	0.30999	0.269887	0.354318
26.58	0.313217	0.273521	0.35463
26.61	0.316326	0.277608	0.355038
26.64	0.31976	0.280975	0.355341
26.67	0.322061	0.284733	0.355568
26.7	0.325076	0.286944	0.355663
26.73	0.327558	0.290061	0.355715
26.76	0.329975	0.293244	0.35574
26.79	0.332627	0.295922	0.35574
26.82	0.334747	0.298818	0.355653
26.85	0.33704	0.301102	0.355515
26.88	0.338561	0.303475	0.355311
26.91	0.340288	0.305326	0.354979
26.94	0.342223	0.307299	0.354579
26.97	0.343781	0.309441	0.354139
27	0.345459	0.31108	0.353764
27.03	0.346761	0.312813	0.353298
27.06	0.347872	0.314172	0.352833
27.09	0.34888	0.3152	0.35235
27.12	0.349877	0.316557	0.351577
27.15	0.35099	0.317574	0.350916
27.18	0.351858	0.318545	0.350139
27.21	0.352754	0.319279	0.349455
27.24	0.353274	0.319926	0.348696
27.27	0.353786	0.320386	0.347769
27.3	0.354315	0.320775	0.346781
27.33	0.354724	0.321135	0.345717
27.36	0.355152	0.321282	0.344797
27.39	0.355414	0.321322	0.343842
27.42	0.355536	0.321246	0.342661
27.45	0.35556	0.321109	0.341701
27.48	0.355536	0.320916	0.340334
27.51	0.355414	0.320702	0.339272
27.54	0.355217	0.320337	0.338033
27.57	0.354949	0.320074	0.336901
27.6	0.354637	0.320162	0.335675
27.63	0.354416	0.320949	0.334422
27.66	0.354077	0.321498	0.333171
27.69	0.353741	0.321877	0.331654
27.72	0.353228	0.321844	0.330332
27.75	0.352632	0.32149	0.329018
27.78	0.352009	0.320716	0.327383
27.81	0.351408	0.319928	0.325948
27.84	0.350776	0.319111	0.324589
27.87	0.34996	0.318259	0.32323
27.9	0.349127	0.317335	0.32182
27.93	0.348266	0.316066	0.320082
27.96	0.347316	0.314951	0.318608
27.99	0.346612	0.313714	0.316951
28.02	0.345538	0.3128	0.31572
28.05	0.344551	0.31144	0.313906
28.08	0.343489	0.310188	0.312313
28.11	0.342171	0.30885	0.310675
28.14	0.341021	0.307284	0.308767
28.17	0.339716	0.305955	0.307119
28.2	0.338817	0.304355	0.305213
28.23	0.337472	0.30317	0.303852
28.26	0.336274	0.301673	0.302159
28.29	0.335128	0.299898	0.30017
28.32	0.333753	0.298446	0.298516
28.35	0.332519	0.296755	0.296598
28.38	0.331213	0.295261	0.294928
28.41	0.329849	0.293984	0.293518
28.44	0.328505	0.292119	0.291467
28.47	0.327026	0.290548	0.289683
28.5	0.325735	0.288821	0.287658
28.53	0.324153	0.287333	0.285896
28.56	0.322985	0.285772	0.284123
28.59	0.321545	0.284177	0.282355
28.62	0.31988	0.282535	0.280532
28.65	0.318467	0.28065	0.278394
28.68	0.316773	0.279113	0.276628
28.71	0.315311	0.2773	0.274574
28.74	0.314077	0.275733	0.272805
28.77	0.312361	0.274371	0.271288
28.8	0.310907	0.272442	0.269124
28.83	0.309181	0.270867	0.267293
28.86	0.307687	0.26905	0.265164
28.89	0.305963	0.267431	0.263363
28.92	0.304455	0.265759	0.261564
28.95	0.303199	0.263729	0.259412
28.98	0.301469	0.262329	0.257867
29.01	0.299983	0.260525	0.25575
29.04	0.298222	0.258998	0.253983
29.07	0.296612	0.257412	0.252221
29.1	0.29502	0.255452	0.250069
29.13	0.293493	0.253772	0.248201
29.16	0.291961	0.252128	0.246375
29.19	0.290178	0.250515	0.244561
29.22	0.288621	0.248754	0.242483
29.25	0.286981	0.247284	0.240742
29.28	0.28507	0.245717	0.238977
29.31	0.283484	0.243858	0.236972
29.34	0.281953	0.242572	0.235613
29.37	0.280448	0.240772	0.233705
29.4	0.278628	0.239208	0.23203
29.43	0.276981	0.237629	0.230305
29.46	0.275356	0.235732	0.228271
29.49	0.27356	0.234098	0.226605
29.52	0.272317	0.232493	0.224746
29.55	0.270577	0.230925	0.223399
29.58	0.269037	0.229426	0.221766
29.61	0.267381	0.227699	0.219825
29.64	0.265451	0.226153	0.218109
29.67	0.263895	0.224376	0.21619
29.7	0.262389	0.222901	0.214599
29.73	0.260879	0.221677	0.213282
29.76	0.259326	0.219939	0.211513
29.79	0.257385	0.218402	0.210031
29.82	0.255675	0.216531	0.208244
29.85	0.25375	0.214995	0.206718
29.88	0.252404	0.213309	0.204982
29.91	0.250814	0.212114	0.203762
29.94	0.249033	0.210655	0.202317
29.97	0.247463	0.208908	0.200653
30	0.24567	0.207394	0.199142
30.03	0.244179	0.205686	0.197412
30.06	0.242653	0.204252	0.196007
30.09	0.241105	0.202815	0.194854
30.12	0.23953	0.201366	0.193283
30.15	0.237721	0.199891	0.191953
30.18	0.236173	0.198238	0.190353
30.21	0.234336	0.19688	0.189033
30.24	0.232764	0.195501	0.18779
30.27	0.231459	0.193888	0.186342
30.3	0.229608	0.192754	0.185281
30.33	0.228032	0.191139	0.183672
30.36	0.226254	0.189742	0.182302
30.39	0.226002	0.188143	0.180943
30.42	0.224744	0.186824	0.179877
30.45	0.22323	0.185568	0.178823
30.48	0.221717	0.184312	0.177709
30.51	0.220166	0.182952	0.176442
30.54	0.21838	0.181352	0.174964
30.57	0.216956	0.180044	0.173855
30.6	0.215343	0.17874	0.172826
30.63	0.213931	0.177264	0.171606
30.66	0.212678	0.176237	0.170701
30.69	0.210918	0.174728	0.169372
30.72	0.209487	0.173421	0.168254
30.75	0.207889	0.172219	0.167197
30.78	0.206518	0.170913	0.165981
30.81	0.205112	0.169836	0.164963
30.84	0.203369	0.168736	0.163984
30.87	0.202151	0.167557	0.163001
30.9	0.200571	0.166381	0.162022
30.93	0.199283	0.165064	0.160965
30.96	0.197997	0.163983	0.160076
30.99	0.19642	0.162731	0.159014
31.02	0.194944	0.161588	0.158054
31.05	0.193512	0.160479	0.157158
31.08	0.192199	0.15945	0.156327
31.11	0.190906	0.15847	0.155485
31.14	0.189288	0.157322	0.15447
31.17	0.187801	0.156319	0.153583
31.2	0.186064	0.155071	0.152491
31.23	0.184938	0.1542	0.151744
31.26	0.183527	0.153255	0.150952
31.29	0.182399	0.152213	0.150058
31.32	0.181327	0.15132	0.149301
31.35	0.180064	0.150264	0.148412
31.38	0.178886	0.149306	0.147612
31.41	0.177738	0.148539	0.146823
31.44	0.176688	0.14756	0.146071
31.47	0.17566	0.146727	0.14533
31.5	0.174423	0.145739	0.144482
31.53	0.173353	0.144886	0.143774
31.56	0.172058	0.143863	0.142873
31.59	0.170991	0.143037	0.142133
31.62	0.170149	0.142371	0.141567
31.65	0.168998	0.141443	0.140786
31.68	0.168025	0.140678	0.1401
31.71	0.166887	0.139786	0.139251
31.74	0.165862	0.138966	0.138477
31.77	0.164722	0.138147	0.137752
31.8	0.163976	0.1374	0.137131
31.83	0.163125	0.13671	0.136577
31.86	0.162157	0.1359	0.135936
31.89	0.161304	0.135169	0.135321
31.92	0.160205	0.134349	0.134599
31.95	0.159279	0.133429	0.133784
31.98	0.15856	0.132885	0.133297
32.01	0.157591	0.132195	0.132674
32.01	0.156743	0.132095	0.132584
32.04	0.155656	0.131637	0.132162
32.07	0.154729	0.130876	0.131481
32.1	0.153867	0.130059	0.13079
32.13	0.153062	0.129469	0.130252
32.16	0.152266	0.128928	0.129724
32.19	0.15129	0.128375	0.129171
32.22	0.150434	0.127672	0.128495
32.25	0.149627	0.127009	0.12791
32.28	0.1488	0.126381	0.12739
32.31	0.148128	0.125747	0.126827
32.34	0.147436	0.125233	0.126311
32.37	0.146648	0.124676	0.125745
32.4	0.145779	0.12401	0.12512
32.43	0.145176	0.123358	0.124551
32.46	0.144615	0.122782	0.12401
32.49	0.143931	0.122356	0.123547
32.52	0.143387	0.121804	0.123
32.55	0.14252	0.121369	0.12261
32.58	0.141797	0.120806	0.122091
32.61	0.141229	0.1202	0.121458
32.64	0.140606	0.11979	0.120979
32.67	0.140017	0.119296	0.120446
32.7	0.13928	0.1188	0.120007
32.73	0.138732	0.118278	0.119568
32.76	0.138122	0.117731	0.119073
32.79	0.137472	0.117235	0.118584
32.82	0.136848	0.116751	0.118082
32.85	0.136051	0.11634	0.117669
32.88	0.135359	0.115836	0.117167
32.91	0.13463	0.115403	0.116726
32.94	0.133986	0.114973	0.11631
32.97	0.133523	0.114324	0.115693
33	0.133029	0.113888	0.115273
33.03	0.13259	0.113446	0.114856
33.06	0.132013	0.113059	0.1145
33.09	0.131507	0.11261	0.11409
33.12	0.130874	0.112015	0.113539
33.15	0.130251	0.111411	0.112948
33.18	0.12978	0.110891	0.112413
33.21	0.129261	0.110591	0.112018
33.24	0.128776	0.110385	0.111647
33.27	0.1283	0.110088	0.111284
33.3	0.127639	0.109728	0.110991
33.33	0.127185	0.109219	0.11058
33.36	0.126727	0.108902	0.110333
33.39	0.126316	0.108599	0.110058
33.42	0.12581	0.108315	0.109743
33.45	0.125171	0.107939	0.109316
33.48	0.124755	0.107495	0.108923
33.51	0.124146	0.107235	0.108623
33.54	0.123598	0.106935	0.108299
33.57	0.123004	0.106701	0.107985
33.6	0.122473	0.106407	0.107638
33.63	0.122004	0.105938	0.107175
33.66	0.121674	0.105562	0.106834
33.69	0.12136	0.105278	0.106577
33.72	0.120886	0.105023	0.106331
33.75	0.120416	0.104733	0.106022
33.78	0.120032	0.104327	0.105578
33.81	0.119707	0.103892	0.105238
33.84	0.11948	0.103465	0.104939
33.87	0.119087	0.103215	0.104731
33.9	0.118667	0.102974	0.104384
33.93	0.118153	0.10269	0.104068
33.96	0.117596	0.102355	0.103738
33.99	0.117274	0.102038	0.103416
34.02	0.116965	0.101859	0.103181
34.05	0.1166	0.10167	0.102902
34.08	0.11609	0.10145	0.102626
34.11	0.115582	0.100986	0.102379
34.14	0.115127	0.100569	0.102054
34.17	0.11477	0.100387	0.101779
34.2	0.114521	0.100216	0.101484
34.23	0.11425	0.100013	0.1013
34.26	0.113952	0.099734	0.101129
34.29	0.113562	0.099324	0.100914
34.32	0.113124	0.099142	0.100614
34.35	0.11283	0.099006	0.100292
34.38	0.11252	0.098844	0.100103
34.41	0.112315	0.098639	0.099951
34.44	0.112044	0.098336	0.099786
34.47	0.111616	0.098062	0.099494
34.5	0.111259	0.097878	0.099121
34.53	0.110913	0.097721	0.098933
34.56	0.110653	0.09748	0.098833
34.59	0.110474	0.097198	0.098747
34.62	0.110163	0.096999	0.098577
34.65	0.109695	0.096806	0.098311
34.68	0.109234	0.096643	0.098186
34.71	0.109016	0.096403	0.098076
34.74	0.108793	0.096211	0.097964
34.77	0.108567	0.095972	0.097808
34.8	0.10829	0.095704	0.09752
34.83	0.107874	0.095583	0.097328
34.86	0.10763	0.095412	0.09722
34.89	0.107391	0.095209	0.097171
34.92	0.107161	0.094931	0.097058
34.95	0.106861	0.094535	0.096815
34.98	0.106449	0.094248	0.096671
35.01	0.106039	0.094059	0.096623
35.04	0.105768	0.094002	0.096609
35.07	0.105622	0.093997	0.096568
35.1	0.105413	0.093926	0.096463
35.13	0.105012	0.093747	0.096278
35.16	0.104742	0.093555	0.096133
35.19	0.104487	0.093475	0.096146
35.22	0.104298	0.093399	0.096205
35.25	0.104039	0.093325	0.096189
35.28	0.103803	0.093187	0.09611
35.31	0.103532	0.092998	0.095961
35.34	0.103323	0.092895	0.095907
35.37	0.103213	0.092823	0.095922
35.4	0.103107	0.092755	0.095951
35.43	0.102964	0.092605	0.095964
35.46	0.102793	0.092414	0.095945
35.49	0.102539	0.092278	0.09588
35.52	0.102388	0.0921	0.095922
35.55	0.102319	0.091988	0.096038
35.58	0.102216	0.091934	0.096111
35.61	0.102076	0.09177	0.096168
35.64	0.101911	0.091626	0.0962
35.67	0.101684	0.091599	0.09614
35.7	0.101473	0.091631	0.096125
35.73	0.101396	0.091648	0.096241
35.76	0.101313	0.091602	0.096349
35.79	0.101209	0.091426	0.096495
35.82	0.101113	0.091238	0.096611
35.85	0.100931	0.091242	0.096566
35.88	0.100785	0.091295	0.096547
35.91	0.100688	0.091276	0.096655
35.94	0.100609	0.091223	0.096776
35.97	0.100541	0.091061	0.09696
36	0.10046	0.090963	0.097088
36.03	0.100305	0.091011	0.097131
36.06	0.100143	0.091066	0.097179
36.09	0.100095	0.091047	0.097283
36.12	0.1001	0.090957	0.097429
36.15	0.100136	0.090825	0.09747
36.18	0.100135	0.090805	0.097277
36.21	0.100029	0.090936	0.097129
36.24	0.100002	0.091087	0.097217
36.27	0.100095	0.091192	0.097418
36.3	0.100214	0.091174	0.097645
36.33	0.100297	0.091187	0.097789
36.36	0.100308	0.091266	0.09788
36.39	0.100219	0.091387	0.097945
36.42	0.100214	0.091458	0.098133
36.45	0.100336	0.091466	0.098343
36.48	0.100442	0.091526	0.0985
36.51	0.100522	0.091639	0.098554
36.54	0.100544	0.091794	0.098508
36.57	0.100523	0.091897	0.098501
36.6	0.100582	0.09191	0.098663
36.63	0.100734	0.091956	0.098866
36.66	0.100871	0.092096	0.098968
36.69	0.10094	0.09223	0.09902
36.72	0.100899	0.092341	0.099036
36.75	0.100864	0.09244	0.099083
36.78	0.100914	0.09247	0.099198
36.81	0.101031	0.092509	0.099299
36.84	0.101147	0.092687	0.099385
36.87	0.101274	0.09285	0.099374
36.9	0.101324	0.093	0.099378
36.93	0.101348	0.093061	0.099446
36.96	0.101469	0.093125	0.099505
36.99	0.101589	0.093285	0.099562
37.02	0.1017	0.093425	0.099632
37.05	0.101784	0.093613	0.09961
37.08	0.101841	0.093767	0.099577
37.11	0.101881	0.09388	0.099616
37.14	0.101989	0.093978	0.099695
37.17	0.102087	0.0941	0.099719
37.2	0.102155	0.094265	0.09971
37.23	0.102233	0.094421	0.099646
37.26	0.102262	0.094532	0.099562
37.29	0.102308	0.094528	0.099505
37.32	0.102477	0.094441	0.099545
37.35	0.102671	0.094519	0.099665
37.38	0.102883	0.094722	0.099748
37.41	0.103002	0.094974	0.099683
37.44	0.102988	0.095161	0.099605
37.47	0.102917	0.095226	0.099573
37.5	0.103024	0.095285	0.099592
37.53	0.103256	0.095405	0.099615
37.56	0.103419	0.095589	0.099588
37.59	0.103478	0.095707	0.09942
37.62	0.103399	0.095685	0.099275
37.65	0.103324	0.095658	0.099253
37.68	0.103445	0.095756	0.099237
37.71	0.1036	0.095919	0.099182
37.74	0.103692	0.095986	0.099136
37.77	0.103649	0.095913	0.099029
37.8	0.103538	0.095859	0.098936
37.83	0.103451	0.095951	0.098971
37.86	0.103524	0.096133	0.099007
37.89	0.103594	0.096249	0.098953
37.92	0.103589	0.096282	0.098828
37.95	0.103575	0.096194	0.098749
37.98	0.103505	0.096159	0.098772
38.01	0.103462	0.096222	0.098757
38.04	0.1035	0.096294	0.098687
38.07	0.103507	0.096306	0.09855
38.1	0.103529	0.096221	0.098389
38.13	0.103549	0.096183	0.098305
38.16	0.103567	0.096233	0.098265
38.19	0.10351	0.096244	0.098203
38.22	0.103464	0.096191	0.098098
38.25	0.103461	0.096048	0.09788
38.28	0.10344	0.095929	0.09767
38.31	0.103408	0.095964	0.097593
38.34	0.103216	0.096	0.097569
38.37	0.10298	0.095916	0.097501
38.4	0.102921	0.095789	0.097434
38.43	0.102994	0.095583	0.097277
38.46	0.103097	0.095421	0.097074
38.49	0.103131	0.095453	0.096987
38.52	0.103031	0.095515	0.096909
38.55	0.10295	0.095485	0.096841
38.58	0.102942	0.095423	0.096738
38.61	0.102937	0.095258	0.096544
38.64	0.102896	0.095131	0.096357
38.67	0.10272	0.095055	0.096222
38.7	0.102572	0.094974	0.096146
38.73	0.102468	0.094868	0.096053
38.76	0.102423	0.094768	0.095951
38.79	0.102368	0.094616	0.095729
38.82	0.102249	0.094351	0.095431
38.85	0.102008	0.094233	0.095318
38.88	0.101756	0.094164	0.095287
38.91	0.101664	0.094111	0.095218
38.94	0.101624	0.09395	0.095093
38.97	0.101554	0.093764	0.094823
39	0.101296	0.093678	0.094527
39.03	0.100977	0.093621	0.094378
39.06	0.100887	0.093583	0.094333
39.09	0.100877	0.093515	0.094281
39.12	0.100845	0.093307	0.094162
39.15	0.100779	0.093141	0.093953
39.18	0.100536	0.093015	0.093659
39.21	0.100308	0.092973	0.093515
39.24	0.100201	0.092906	0.093342
39.27	0.100157	0.092755	0.093166
39.3	0.100078	0.092614	0.092942
39.33	0.099932	0.092505	0.092798
39.36	0.099761	0.092384	0.092768
39.39	0.09958	0.09227	0.092719
39.42	0.099524	0.092178	0.092609
39.45	0.099426	0.091981	0.092467
39.48	0.099285	0.091759	0.092214
39.51	0.099036	0.091655	0.092024
39.54	0.098812	0.091577	0.091905
39.57	0.09875	0.091501	0.091788
39.6	0.098688	0.09138	0.091644
39.63	0.09859	0.091073	0.091342
39.66	0.09847	0.090858	0.091142
39.69	0.098216	0.090763	0.091061
39.69	0.098035	0.090752	0.09105
39.72	0.097848	0.090709	0.090993
39.75	0.097727	0.090581	0.090852
39.78	0.097583	0.090337	0.090717
39.81	0.097329	0.090026	0.090524
39.84	0.097134	0.089753	0.090332
39.87	0.097026	0.089691	0.090229
39.9	0.09693	0.089671	0.090096
39.93	0.096782	0.089572	0.089956
39.96	0.096623	0.089352	0.089834
39.99	0.096373	0.089147	0.08962
40.02	0.096051	0.08907	0.089428
40.05	0.095804	0.088958	0.089274
40.08	0.095577	0.088814	0.089174
40.11	0.095404	0.088597	0.089077
40.14	0.095307	0.088292	0.088789
40.17	0.095133	0.088229	0.088521
40.2	0.095006	0.088196	0.088394
40.23	0.094985	0.088112	0.088357
40.26	0.094982	0.087969	0.088321
40.29	0.094947	0.087701	0.088224
40.32	0.094844	0.087433	0.087964
40.35	0.094624	0.087325	0.087633
40.38	0.09437	0.087287	0.087537
40.41	0.09427	0.087189	0.087536
40.44	0.094221	0.087022	0.08752
40.47	0.094107	0.086905	0.087415
40.5	0.093965	0.08681	0.0872
40.53	0.093699	0.086722	0.087071
40.56	0.093485	0.0866	0.086982
40.59	0.093234	0.086478	0.086919
40.62	0.093017	0.086266	0.086825
40.65	0.092773	0.086053	0.086626
40.68	0.092484	0.085939	0.086432
40.71	0.092189	0.085842	0.086308
40.74	0.092015	0.085741	0.086188
40.77	0.092031	0.085563	0.086067
40.8	0.092024	0.085165	0.085872
40.83	0.091939	0.084838	0.085764
40.86	0.09177	0.084667	0.085766
40.89	0.091444	0.084668	0.08578
40.92	0.091218	0.084767	0.085758
40.95	0.091144	0.084811	0.085657
40.98	0.091087	0.084687	0.085441
41.01	0.090977	0.08453	0.085222
41.04	0.090743	0.084478	0.085174
41.07	0.090457	0.084435	0.085143
41.1	0.090172	0.084383	0.085081
41.13	0.09001	0.084229	0.084992
41.16	0.089945	0.084029	0.08481
41.19	0.089928	0.08392	0.084695
41.22	0.089918	0.083839	0.084662
41.25	0.089791	0.083777	0.084611
41.28	0.089666	0.083607	0.084545
41.31	0.089574	0.083398	0.08444
41.34	0.089499	0.083325	0.084224
41.37	0.08943	0.083284	0.084055
41.4	0.089201	0.083227	0.084058
41.43	0.08892	0.083154	0.084056
41.46	0.088806	0.082894	0.084007
41.49	0.088767	0.082659	0.083964
41.52	0.088708	0.082584	0.083764
41.55	0.088586	0.082583	0.083584
41.58	0.088359	0.08258	0.083554
41.61	0.088077	0.08254	0.083561
41.64	0.087966	0.082378	0.083566
41.67	0.087934	0.082194	0.083512
41.7	0.087844	0.082129	0.083324
41.73	0.087658	0.082098	0.083144
41.76	0.087487	0.082063	0.083122
41.79	0.087414	0.081995	0.083148
41.82	0.087379	0.081806	0.0832
41.85	0.087319	0.081696	0.083205
41.88	0.087211	0.081668	0.083059
41.91	0.086971	0.081633	0.082925
41.94	0.086849	0.081579	0.082891
41.97	0.086814	0.081517	0.082921
42	0.086798	0.081357	0.082956
42.03	0.086749	0.081202	0.082914
42.06	0.086602	0.081184	0.082764
42.09	0.086407	0.081151	0.082646
42.12	0.086259	0.081064	0.082657
42.15	0.086159	0.080914	0.082696
42.18	0.086082	0.080775	0.082681
42.21	0.08605	0.080732	0.082516
42.24	0.086018	0.080623	0.082304
42.27	0.085863	0.080426	0.082296
42.3	0.085779	0.080182	0.082394
42.33	0.085774	0.080004	0.082526
42.36	0.08575	0.080018	0.082565
42.39	0.08572	0.080123	0.082445
42.42	0.085668	0.080156	0.082359
42.45	0.085522	0.080072	0.082437
42.48	0.085403	0.079984	0.082554
42.51	0.085363	0.079969	0.082605
42.54	0.085323	0.079933	0.082623
42.57	0.085277	0.079918	0.082577
42.6	0.085247	0.079906	0.082543
42.63	0.085143	0.079806	0.082596
42.66	0.084992	0.079752	0.082684
42.69	0.084935	0.079761	0.082749
42.72	0.084927	0.07975	0.082711
42.75	0.084924	0.079701	0.082748
42.78	0.0848	0.079604	0.082883
42.81	0.08464	0.079554	0.083006
42.84	0.084653	0.079566	0.083127
42.87	0.084699	0.079587	0.08322
42.9	0.084722	0.079625	0.083217
42.93	0.084705	0.079654	0.083225
42.96	0.084526	0.079609	0.083339
42.99	0.084381	0.07949	0.083544
43.02	0.084434	0.079487	0.083722
43.05	0.084553	0.079552	0.08391
43.08	0.084656	0.079619	0.083986
43.11	0.084665	0.079631	0.08404
43.14	0.084659	0.079495	0.084209
43.17	0.084741	0.079376	0.084418
43.2	0.084833	0.079425	0.084702
43.23	0.084911	0.079539	0.084894
43.26	0.084929	0.079627	0.0849
43.29	0.0848	0.079649	0.084916
43.32	0.084594	0.079538	0.085111
43.35	0.084648	0.079397	0.085434
43.38	0.084849	0.07937	0.085669
43.41	0.084986	0.079425	0.08585
43.44	0.085074	0.079517	0.08586
43.47	0.085032	0.079532	0.085929
43.5	0.084998	0.079525	0.086204
43.53	0.085195	0.079666	0.0865
43.56	0.085412	0.079912	0.08676
43.59	0.085609	0.080047	0.086935
43.62	0.085717	0.080045	0.08702
43.65	0.085715	0.080066	0.087154
43.68	0.085714	0.08018	0.087368
43.71	0.085886	0.080402	0.087707
43.74	0.086145	0.080529	0.087937
43.77	0.08634	0.080569	0.088013
43.8	0.086491	0.080548	0.08807
43.83	0.086518	0.080623	0.088238
43.86	0.086535	0.080875	0.088494
43.89	0.086643	0.081167	0.088768
43.92	0.086775	0.08139	0.088989
43.95	0.087008	0.081462	0.089084
43.98	0.087374	0.081589	0.089244
44.01	0.087528	0.081869	0.089531
44.04	0.087688	0.082098	0.089723
44.07	0.087928	0.082381	0.089901
44.1	0.088246	0.08257	0.089958
44.13	0.088506	0.082669	0.090078
44.16	0.088671	0.082843	0.090313
44.19	0.088857	0.083067	0.090508
44.22	0.089046	0.083317	0.090725
44.25	0.089344	0.083474	0.090865
44.28	0.089615	0.08359	0.090947
44.31	0.089845	0.083749	0.09099
44.34	0.089996	0.08402	0.091115
44.37	0.090142	0.08435	0.091303
44.4	0.090383	0.084592	0.091463
44.43	0.09067	0.084781	0.091615
44.46	0.090941	0.084976	0.091653
44.49	0.091115	0.085141	0.091645
44.52	0.091271	0.085373	0.091751
44.55	0.091558	0.085553	0.091893
44.58	0.091824	0.085775	0.092037
44.61	0.092034	0.085948	0.092129
44.64	0.092099	0.086037	0.092113
44.67	0.092135	0.08604	0.091994
44.7	0.092356	0.086194	0.092069
44.73	0.092611	0.086499	0.092297
44.76	0.092892	0.086752	0.092462
44.79	0.093057	0.086857	0.092527
44.82	0.093071	0.086916	0.092406
44.85	0.093049	0.087059	0.092259
44.88	0.093226	0.087276	0.092345
44.91	0.093498	0.087495	0.092525
44.94	0.093696	0.087658	0.092679
44.97	0.093812	0.087658	0.092733
45	0.093853	0.087655	0.092633
45.03	0.093899	0.087786	0.092492
45.06	0.094094	0.087953	0.09256
45.09	0.094276	0.088121	0.092698
45.12	0.094417	0.088135	0.092751
45.15	0.094517	0.08815	0.092692
45.18	0.09452	0.088259	0.092638
45.21	0.094554	0.088395	0.0927
45.24	0.094693	0.088529	0.092774
45.27	0.094827	0.088548	0.092763
45.3	0.094871	0.088405	0.092668
45.33	0.094762	0.088283	0.092367
45.36	0.094639	0.088378	0.092199
45.39	0.094693	0.088556	0.09224
45.42	0.09483	0.088708	0.092365
45.45	0.094947	0.088779	0.092427
45.48	0.095041	0.088676	0.092311
45.51	0.095009	0.088618	0.092235
45.54	0.094985	0.088695	0.092275
45.57	0.095042	0.088773	0.0923
45.6	0.095107	0.08883	0.092259
45.63	0.09515	0.0888	0.092205
45.66	0.095071	0.0886	0.092084
45.69	0.094988	0.088437	0.091953
45.72	0.094985	0.088476	0.091904
45.75	0.094988	0.088538	0.091867
45.78	0.095017	0.088538	0.091813
45.81	0.095087	0.088397	0.091667
45.84	0.095137	0.08825	0.091447
45.87	0.09505	0.088273	0.091315
45.9	0.094906	0.088332	0.091252
45.93	0.094879	0.088337	0.091225
45.96	0.094896	0.088204	0.091206
45.99	0.094949	0.08801	0.091152
46.02	0.094988	0.088021	0.090917
46.05	0.094871	0.088077	0.090654
46.08	0.094763	0.088085	0.090595
46.11	0.094782	0.088028	0.090587
46.14	0.094841	0.087809	0.090543
46.17	0.094919	0.087587	0.090281
46.2	0.094895	0.087568	0.089896
46.23	0.094722	0.087587	0.089817
46.26	0.094586	0.08755	0.089847
46.29	0.094612	0.087401	0.089864
46.32	0.094674	0.087279	0.089767
46.35	0.094717	0.08726	0.089553
46.38	0.094649	0.087279	0.089452
46.41	0.094448	0.08725	0.089393
46.44	0.094344	0.087187	0.089352
46.47	0.09437	0.087019	0.089242
46.5	0.094376	0.086856	0.089
46.53	0.094333	0.086805	0.08877
46.56	0.094243	0.08679	0.088671
46.59	0.09407	0.086751	0.088654
46.62	0.093915	0.086687	0.088579
46.65	0.093891	0.086461	0.088335
46.68	0.093851	0.086266	0.088164
46.71	0.093769	0.08621	0.088115
46.74	0.093479	0.086208	0.088093
46.77	0.09305	0.086202	0.088001
46.8	0.092919	0.086115	0.08785
46.83	0.09286	0.085856	0.087531
46.86	0.092831	0.08556	0.087117
46.89	0.092841	0.085484	0.087006
46.92	0.092766	0.085503	0.086979
46.95	0.092678	0.085501	0.086993
46.98	0.09263	0.085362	0.08697
47.01	0.092576	0.085165	0.086813
47.04	0.092479	0.085093	0.086678
47.07	0.092346	0.085051	0.08664
47.1	0.092073	0.084992	0.086602
47.13	0.091745	0.084832	0.086518
47.16	0.091663	0.084629	0.086375
47.19	0.091651	0.084543	0.086128
47.22	0.091644	0.084488	0.085947
47.25	0.091612	0.084446	0.08595
47.28	0.091406	0.084358	0.085952
47.31	0.091163	0.084128	0.085917
47.34	0.090996	0.083944	0.085858
47.34	0.090833	0.083926	0.085839
47.37	0.0907	0.083882	0.085642
47.4	0.090557	0.083877	0.085433
47.43	0.090375	0.083825	0.085338
47.46	0.090161	0.083639	0.08532
47.49	0.090135	0.083438	0.085328
47.52	0.090177	0.083351	0.085274
47.55	0.090153	0.083341	0.085087
47.58	0.089937	0.083308	0.084892
47.61	0.089721	0.083224	0.08486
47.64	0.089659	0.083081	0.084864
47.67	0.089639	0.082889	0.084851
47.7	0.089579	0.082841	0.084784
47.73	0.089464	0.082818	0.084602
47.76	0.089195	0.082749	0.084491
47.79	0.089022	0.082626	0.08448
47.82	0.088941	0.082437	0.084489
47.85	0.088928	0.082294	0.084488
47.88	0.088878	0.082248	0.084438
47.91	0.08873	0.082213	0.08431
47.94	0.088489	0.082144	0.084212
47.97	0.088311	0.082028	0.084205
48	0.08827	0.081872	0.084204
48.03	0.08824	0.081774	0.08417
48.06	0.088167	0.081733	0.083988
48.09	0.088062	0.081688	0.08382
48.12	0.08784	0.081634	0.083901
48.15	0.087687	0.081498	0.084064
48.18	0.087656	0.081366	0.084223
48.21	0.087645	0.081351	0.084278
48.24	0.087642	0.081325	0.084166
48.27	0.087628	0.081257	0.084102
48.3	0.087488	0.08111	0.084243
48.33	0.087344	0.080991	0.084419
48.36	0.087303	0.08094	0.084469
48.39	0.087323	0.080845	0.084486
48.42	0.087371	0.080794	0.084472
48.45	0.087373	0.0808	0.084559
48.48	0.087228	0.080738	0.084837
48.51	0.087046	0.080694	0.085063
48.54	0.087022	0.080751	0.085254
48.57	0.087071	0.080794	0.085279
48.6	0.087122	0.080792	0.085338
48.63	0.08699	0.080683	0.085566
48.66	0.086825	0.080586	0.085812
48.69	0.08687	0.080578	0.086074
48.72	0.087001	0.080593	0.086302
48.75	0.087081	0.08061	0.086399
48.78	0.087032	0.080616	0.086457
48.81	0.08696	0.080516	0.086673
48.84	0.086998	0.08038	0.087027
48.87	0.087101	0.080464	0.087366
48.9	0.087154	0.080654	0.087748
48.93	0.087206	0.080799	0.087934
48.96	0.087228	0.080892	0.08804
48.99	0.087268	0.080845	0.08825
49.02	0.087449	0.08075	0.088502
49.05	0.087647	0.080832	0.088898
49.08	0.087869	0.081029	0.089252
49.11	0.087993	0.081289	0.089512
49.14	0.087978	0.081503	0.089677
49.17	0.087896	0.081569	0.089961
49.2	0.088088	0.08166	0.090335
49.23	0.088456	0.081885	0.090625
49.26	0.088748	0.082199	0.090863
49.29	0.088995	0.082418	0.090884
49.32	0.089036	0.082493	0.090935
49.35	0.089108	0.082526	0.091258
49.38	0.089434	0.082734	0.091605
49.41	0.089771	0.08313	0.09195
49.44	0.09011	0.083443	0.092189
49.47	0.090362	0.083582	0.092299
49.5	0.090481	0.08373	0.092457
49.53	0.090676	0.083972	0.09269
49.56	0.090996	0.084366	0.093042
49.59	0.091379	0.084656	0.093301
49.62	0.09167	0.084878	0.093433
49.65	0.091931	0.084994	0.093572
49.68	0.09211	0.085146	0.0938
49.71	0.092318	0.085438	0.094042
49.74	0.092666	0.08575	0.094245
49.77	0.092982	0.086034	0.094421
49.8	0.093287	0.086172	0.094492
49.83	0.093599	0.086356	0.094611
49.86	0.093724	0.086686	0.094819
49.89	0.0939	0.086921	0.094957
49.92	0.094199	0.087206	0.095109
49.95	0.094608	0.087403	0.095096
49.98	0.094919	0.087504	0.095103
50.01	0.095025	0.087693	0.095264
50.04	0.095091	0.087975	0.095412
50.07	0.095298	0.088299	0.095558
50.1	0.095697	0.08848	0.095651
50.13	0.096037	0.088567	0.095659
50.16	0.096278	0.08866	0.095594
50.19	0.096314	0.088874	0.095637
50.22	0.096379	0.089157	0.095773
50.25	0.096616	0.08935	0.09591
50.28	0.096901	0.089491	0.096005
50.31	0.097115	0.089579	0.095972
50.34	0.097182	0.08965	0.095907
50.37	0.097226	0.089813	0.095929
50.4	0.097361	0.089964	0.095994
50.43	0.097486	0.090134	0.096065
50.46	0.097692	0.090224	0.096062
50.49	0.097848	0.090211	0.095921
50.52	0.097856	0.090078	0.095626
50.55	0.097841	0.090072	0.095551
50.58	0.097981	0.090165	0.095653
50.61	0.098197	0.090295	0.095748
50.64	0.098316	0.090338	0.095754
50.67	0.09826	0.090324	0.095515
50.7	0.098143	0.090424	0.095298
50.73	0.098241	0.090594	0.095293
50.76	0.098408	0.090727	0.095334
50.79	0.098538	0.090797	0.095342
50.82	0.09862	0.090651	0.095271
50.85	0.098609	0.090527	0.095077
50.88	0.09859	0.090559	0.094838
50.91	0.098688	0.090675	0.094823
50.94	0.098774	0.09077	0.094828
50.97	0.098811	0.090725	0.094763
51	0.098803	0.090676	0.094595
51.03	0.098704	0.090657	0.094441
51.06	0.098584	0.090644	0.094384
51.09	0.098568	0.090657	0.094333
51.12	0.098568	0.090644	0.094233
51.15	0.09855	0.090529	0.094091
51.18	0.09839	0.090383	0.093845
51.21	0.098211	0.090356	0.093688
51.24	0.098192	0.090372	0.093586
51.27	0.09824	0.090375	0.09349
51.3	0.098248	0.090297	0.093295
51.33	0.098203	0.090058	0.092901
51.36	0.098008	0.089921	0.092627
51.39	0.097859	0.089928	0.09257
51.42	0.097807	0.089935	0.092546
51.45	0.097802	0.089888	0.092481
51.48	0.097756	0.089731	0.09241
51.51	0.097559	0.089428	0.092203
51.54	0.097382	0.089195	0.09194
51.57	0.097309	0.089196	0.091832
51.6	0.097278	0.089198	0.091748
51.63	0.097218	0.089142	0.091642
51.66	0.097148	0.088966	0.091494
51.69	0.096922	0.088798	0.091204
51.72	0.096616	0.088749	0.09097
51.75	0.09653	0.088697	0.090825
51.78	0.096473	0.088621	0.090759
51.81	0.096441	0.088375	0.090703
51.84	0.09637	0.08805	0.090554
51.87	0.096073	0.087888	0.090215
51.9	0.095811	0.087793	0.089896
51.93	0.095688	0.087766	0.089837
51.96	0.09558	0.08769	0.089853
51.99	0.095445	0.087465	0.089832
52.02	0.095287	0.087233	0.089686
52.05	0.095066	0.087174	0.089233
52.08	0.094817	0.087101	0.088893
52.11	0.094674	0.086886	0.088835
52.14	0.094573	0.086632	0.088906
52.17	0.094459	0.086491	0.088922
52.2	0.09434	0.086488	0.088787
52.23	0.094046	0.086507	0.08863
52.26	0.093834	0.086457	0.088578
52.29	0.093766	0.08638	0.088551
52.32	0.09372	0.086197	0.088497
52.35	0.093613	0.085997	0.088407
52.38	0.093437	0.085891	0.088232
52.41	0.093179	0.085821	0.088067
52.44	0.092928	0.085753	0.088067
52.47	0.092806	0.085676	0.088077
52.5	0.092676	0.085396	0.08801
52.53	0.092514	0.085173	0.087947
52.56	0.092211	0.085074	0.087733
52.59	0.091866	0.085081	0.087564
52.62	0.091802	0.085097	0.087604
52.65	0.091789	0.085025	0.087714
52.68	0.091731	0.084753	0.087785
52.71	0.091672	0.084473	0.087817
52.74	0.091471	0.084419	0.087704
52.77	0.091272	0.084448	0.08755
52.8	0.091179	0.084442	0.087633
52.83	0.091134	0.084302	0.087799
52.86	0.091074	0.084096	0.087983
52.89	0.091001	0.084048	0.088009
52.92	0.090817	0.084086	0.088024
52.95	0.09059	0.084088	0.088167
52.98	0.090525	0.083931	0.088353
53.01	0.090514	0.083728	0.088578
53.04	0.090503	0.083726	0.088792
53.07	0.090483	0.083807	0.088916
53.1	0.090273	0.083853	0.08897
53.13	0.090058	0.083874	0.08912
53.16	0.090046	0.083728	0.089374
53.19	0.090127	0.083623	0.089623
53.22	0.090177	0.083698	0.089882
53.25	0.090178	0.083796	0.089939
53.28	0.090015	0.083837	0.090045
53.31	0.089821	0.083703	0.090368
53.34	0.089897	0.083515	0.090762
53.37	0.090081	0.083561	0.091179
53.4	0.09011	0.083717	0.091436
53.43	0.090175	0.083904	0.091544
53.46	0.090138	0.083985	0.091694
53.49	0.090059	0.08395	0.091973
53.52	0.090145	0.08392	0.092427
53.55	0.090319	0.084056	0.092784
53.58	0.090589	0.084218	0.093139
53.61	0.090792	0.084285	0.093318
53.64	0.090805	0.084329	0.093555
53.67	0.090824	0.084389	0.093926
53.7	0.091071	0.084557	0.0943
53.73	0.091482	0.084879	0.094638
53.76	0.091783	0.085109	0.094871
53.79	0.092038	0.085298	0.095063
53.82	0.092094	0.085507	0.09534
53.85	0.092159	0.085582	0.095608
53.88	0.092483	0.085709	0.09597
53.91	0.09282	0.085958	0.096252
53.94	0.093166	0.086292	0.096422
53.97	0.093458	0.086561	0.0966
54	0.093647	0.08674	0.096941
54.03	0.093859	0.086914	0.09729
54.06	0.094138	0.087179	0.097591
54.09	0.094592	0.087512	0.097856
54.12	0.094958	0.087736	0.097862
54.15	0.09526	0.087848	0.097892
54.18	0.095502	0.088048	0.098159
54.21	0.095837	0.088389	0.098451
54.24	0.0962	0.088775	0.098692
54.27	0.096549	0.089154	0.098747
54.3	0.096899	0.089485	0.098757
54.33	0.097045	0.089691	0.098937
54.36	0.097226	0.089853	0.099148
54.39	0.097604	0.090148	0.099374
54.42	0.097919	0.090389	0.099492
54.45	0.098343	0.0907	0.099399
54.48	0.098569	0.090847	0.09921
54.51	0.098782	0.090998	0.099217
54.54	0.099104	0.091293	0.099345
54.57	0.099383	0.091569	0.099473
54.6	0.099703	0.09185	0.099602
54.63	0.099919	0.092094	0.099529
54.66	0.100097	0.092119	0.099396
54.69	0.100214	0.092132	0.099558
54.72	0.100439	0.092332	0.099838
54.75	0.10073	0.092651	0.100125
54.78	0.100956	0.092947	0.100276
54.81	0.101143	0.093163	0.10023
54.84	0.101193	0.093247	0.100065
54.87	0.101201	0.093258	0.100075
54.9	0.101412	0.093448	0.100174
54.93	0.10167	0.093686	0.100251
54.96	0.101897	0.093889	0.100265
54.99	0.101979	0.094003	0.100132
55.02	0.101897	0.093972	0.099933
55.02	0.101724	0.093961	0.099911
55.05	0.101819	0.093956	0.099872
55.08	0.102041	0.094075	0.099865
55.11	0.10222	0.094213	0.099838
55.14	0.102331	0.094221	0.099795
55.17	0.102265	0.09407	0.099623
55.2	0.102122	0.093865	0.099297
55.23	0.102136	0.093989	0.099213
55.26	0.102244	0.094262	0.099148
55.29	0.102379	0.094398	0.099028
55.32	0.102444	0.094329	0.09879
55.35	0.102358	0.094175	0.098596
55.38	0.102214	0.094183	0.098571
55.41	0.102233	0.094265	0.098557
55.44	0.102265	0.094308	0.098487
55.47	0.102265	0.094298	0.098387
55.5	0.102146	0.094127	0.098127
55.53	0.101998	0.09401	0.097908
55.56	0.101967	0.094018	0.097815
55.59	0.101967	0.094045	0.097745
55.62	0.101932	0.093975	0.097594
55.65	0.101871	0.093772	0.097348
55.68	0.101654	0.093616	0.097128
55.71	0.101481	0.09362	0.097017
55.74	0.10138	0.093631	0.096937
55.77	0.101345	0.093586	0.096792
55.8	0.101272	0.093477	0.096639
55.83	0.101078	0.093212	0.096346
55.86	0.100875	0.09293	0.096016
55.89	0.100757	0.0929	0.095889
55.92	0.100696	0.092898	0.095804
55.95	0.10063	0.092869	0.095748
55.98	0.100536	0.092789	0.095656
56.01	0.100293	0.092549	0.095287
56.04	0.099962	0.092348	0.094901
56.07	0.099827	0.09223	0.094747
56.1	0.099751	0.092146	0.094754
56.13	0.099667	0.092075	0.094754
56.16	0.099531	0.091861	0.094586
56.19	0.099177	0.09165	0.094367
56.22	0.098885	0.091529	0.094267
56.25	0.098768	0.091433	0.094249
56.28	0.098712	0.091312	0.09423
56.31	0.098601	0.091236	0.094195
56.34	0.098384	0.091011	0.094029
56.37	0.098084	0.090608	0.093781
56.4	0.097815	0.090462	0.093747
56.43	0.09773	0.090445	0.093812
56.46	0.097659	0.090386	0.093837
56.49	0.097542	0.090191	0.093716
56.52	0.097223	0.089851	0.093491
56.55	0.096779	0.089734	0.093517
56.58	0.096622	0.08974	0.093678
56.61	0.096631	0.089744	0.093789
56.64	0.096625	0.089693	0.093826
56.67	0.096466	0.089393	0.093686
56.7	0.096181	0.089158	0.09362
56.73	0.096149	0.089068	0.093766
56.76	0.096195	0.089093	0.093956
56.79	0.096186	0.089103	0.094146
56.82	0.096094	0.088943	0.094178
56.85	0.095873	0.088738	0.094211
56.88	0.095675	0.088679	0.094417
56.91	0.095648	0.088716	0.09469
56.94	0.095659	0.088735	0.094976
56.97	0.095607	0.088694	0.095172
57	0.095391	0.088483	0.095247
57.03	0.095245	0.088253	0.095367
57.06	0.09531	0.088286	0.095607
57.09	0.095461	0.088443	0.095986
57.12	0.09562	0.088545	0.096292
57.15	0.095702	0.088568	0.096587
57.18	0.095656	0.088448	0.096755
57.21	0.095626	0.088403	0.096906
57.24	0.095742	0.088532	0.097258
57.27	0.095945	0.088706	0.097651
57.3	0.096106	0.088868	0.09801
57.33	0.096238	0.089016	0.098397
57.36	0.096284	0.088968	0.098601
57.39	0.096365	0.088985	0.098868
57.42	0.096592	0.089228	0.099217
57.45	0.09686	0.089488	0.099599
57.48	0.097133	0.089679	0.099986
57.51	0.097416	0.089748	0.10022
57.54	0.097515	0.089797	0.1004
57.57	0.097637	0.08994	0.100658
57.6	0.097854	0.09015	0.101097
57.63	0.098246	0.090302	0.101462
57.66	0.098592	0.090433	0.101743
57.69	0.098747	0.090714	0.101932
57.72	0.098909	0.091204	0.102225
57.75	0.099248	0.091753	0.102634
57.78	0.099646	0.092124	0.103007
57.81	0.100063	0.092402	0.10331
57.84	0.100362	0.092608	0.103507
57.87	0.100677	0.092733	0.103557
57.9	0.101045	0.093123	0.103841
57.93	0.101507	0.093544	0.104181
57.96	0.101914	0.093961	0.104503
57.99	0.102231	0.094181	0.104601
58.02	0.102515	0.094387	0.104653
58.05	0.102685	0.094804	0.104859
58.08	0.103045	0.095195	0.105077
58.11	0.103427	0.095616	0.10531
58.14	0.103838	0.095927	0.10546
58.17	0.10407	0.096099	0.105426
58.2	0.104173	0.096229	0.105349
58.23	0.104261	0.096492	0.105451
58.26	0.104612	0.096895	0.105697
58.29	0.105118	0.097232	0.105879
58.32	0.105484	0.097501	0.10592
58.35	0.105717	0.097542	0.105771
58.38	0.105801	0.097543	0.105638
58.41	0.105795	0.097783	0.105711
58.44	0.106052	0.0981	0.105857
58.47	0.106358	0.098419	0.105927
58.5	0.106615	0.09866	0.105859
58.53	0.106785	0.098625	0.10561
58.56	0.106786	0.098577	0.105416
58.59	0.106755	0.09872	0.105424
58.62	0.106942	0.098985	0.105495
58.65	0.107177	0.099175	0.105495
58.68	0.10736	0.099185	0.105321
58.71	0.107319	0.099131	0.105069
58.74	0.107288	0.099204	0.105004
58.77	0.107425	0.099324	0.104975
58.8	0.107594	0.099442	0.104901
58.83	0.107652	0.099437	0.104693
58.86	0.107514	0.099355	0.104434
58.89	0.107376	0.099342	0.104344
58.92	0.107408	0.09941	0.104249
58.95	0.107429	0.099432	0.10415
58.98	0.107373	0.099275	0.103884
59.01	0.107208	0.099004	0.103497
59.04	0.107005	0.098975	0.103361
59.07	0.106978	0.099066	0.103251
59.1	0.107008	0.099126	0.103086
59.13	0.106948	0.099099	0.102885
59.16	0.106869	0.098855	0.102579
59.19	0.106683	0.098539	0.102277
59.22	0.106612	0.098457	0.102197
59.25	0.106759	0.09849	0.102195
59.28	0.10687	0.09846	0.102124
59.31	0.106866	0.098379	0.102038
59.34	0.106682	0.098165	0.10184
59.37	0.106464	0.097876	0.101549
59.4	0.106376	0.097775	0.101467
59.43	0.106312	0.097716	0.101469
59.46	0.106222	0.097616	0.101454
59.49	0.106158	0.097466	0.101418
59.52	0.105966	0.097226	0.101269
59.55	0.105638	0.09699	0.101117
59.58	0.105495	0.096861	0.101107
59.61	0.105424	0.09679	0.101174
59.64	0.105392	0.096709	0.10128
59.67	0.105332	0.096582	0.1014
[truncated: 1,060 more rows]

## Sheet: Fig. 2h
Fig. 2h Percentage ΔΔCt values from RT-qPCR analysis for the proportion of cleaved to uncleaved rRNA at 18S G1639
Repeat	Scrambled (%)	shRNA 1 (%)	shRNA 2 (%)
1	80.9036	51.1206	54.8146
2	89.8711	58.4128	66.5434
3	85.5471	52.1205	61.2137

## Sheet: Fig. 3b
Fig. 3b Densitometery values from western blot analysis for ORF57 relative to GAPDH time course
	Time Point
	Latent			24 Hours			36 Hours			48 Hours
Repeat	Scrambled	shRNA 1	shRNA 2	Scrambled	shRNA 1	shRNA 2	Scrambled	shRNA 1	shRNA 2	Scrambled	shRNA 1	shRNA 2
1	0.0117285	0.0243268	0.0302653	0.840057	0.591234	0.817107	0.752025	1.04247	1.11131	1	0.773682	0.612174
2	0.0630848	0.0593426	0.0584527	1.74146	1.32349	0.410112	0.708406	1.20343	1.46677	1	1.06064	1.18383
3	0.0198863	0.0162755	0.0197402	0.558108	1.52308	1.72093	0.847171	0.865171	0.975779	1	1.85152	1.61425

## Sheet: Fig. 3c
Fig. 3c Densitometery values from western blot analysis for ORF59 relative to GAPDH time course
	Time Point
	Latent			24 Hours			36 Hours			48 Hours
Repeat	Scrambled	shRNA 1	shRNA 2	Scrambled	shRNA 1	shRNA 2	Scrambled	shRNA 1	shRNA 2	Scrambled	shRNA 1	shRNA 2
1	0.0358987	0.0318242	0.053907	1.89036	0.99785	1.31167	0.850292	0.624932	1.32213	1	0.673889	1.8795
2	0.107178	0.0840094	0.138019	1.0484	1.06476	0.81887	1.03622	0.868918	1.00211	1	0.955804	1.22827
3	0.0455792	0.048767	0.0424141	0.656952	1.45602	1.52291	1.29927	1.25742	1.00211	1	1.34631	1.81365

## Sheet: Fig . 3d
Fig. 3d Densitometery values from western blot analysis for K8.1 relative to GAPDH time course
	Time Point
	Latent			24 Hours			36 Hours			48 Hours
Repeat	Scrambled	shRNA 1	shRNA 2	Scrambled	shRNA 1	shRNA 2	Scrambled	shRNA 1	shRNA 2	Scrambled	shRNA 1	shRNA 2
1	0.0139195	0.00644722	0.0204796	0.415588	0.484643	0.350664	0.664246	0.369749	0.419174	1	0.488982	0.285377
2	0.0217616	0.0271924	0.0991918	0.18598	0.298415	0.193032	0.719015	0.227346	0.317169	1	0.771629	0.53892
3	0.0109994	0.0138751	0.0111468	0.222939	0.0535731	0.102171	0.585092	0.450965	0.417706	1	0.48331	0.475782

[truncated: 40 more sheets: Fig. 3e, Fig. 3f, Fig. 3g, Fig. 4a, Fig. 4b, Fig. 4d, Fig. 4e, Fig. 4f, Fig. 5d, Fig. 5e, Fig. 5f, Fig. 5g, Sup Fig. 5a, Sup Fig. 5b, Sup Fig. 5c, Sup Fig 5d, Sup Fig. 6a, Sup Fig. 6b, Sup Fig. 7, Sup Fig. 8a  …]
